# Supplementary material for: Coordinated genomic control of ciliogenesis and cell movement by RFX2
Source: eLife. 2014 Jan 14;3:e01439. doi: 10.7554/eLife.01439 (PMC3889689; doi:10.7554/eLife.01439)
Supplement: Figure 2—source data 1. — DOI: http://dx.doi.org/10.7554/eLife.01439.005 [file elife01439s001.xls]

## Sheet: RFX2_rnaseq_chip_DirectDE.final
GeneName	ENSG_ID	X. laevis GeneID (Oktoberfest version)	C1	C2	M1	M2	log2FC	adjP	ScaffodID	StartPos	EndPos	SummitPos	Peak Fold Enrichment	Peak FDR	IsDirect
NWD1	ENSG00000188039	NWD1|XeXenL6RMv10013676m|JGIv6.000017781_268890_292188	426	200	0	1	-8.68	0	JGIv6.000017781	268890	292188	299346	22.88	2.93	DirectDE
PTPN6	ENSG00000111679	PTPN6|Taira201203_XENLA_tissue_00098089|JGIv6.000170342_213642_229233	63	17	0	0	-8.17	0	JGIv6.000170342	213642	229233	207075	19.4	2.98	DirectDE
GAL3ST4	ENSG00000197093	GAL3ST4|Taira201203_XENLA_tissue_00291447|JGIv6.000048150_213900_230507	40	14	0	0	-7.61	0	JGIv6.000048150	213900	230507	230911	8.77	3.02	DirectDE
LMCD1	ENSG00000071282	LMCD1|Taira201203_XENLA_tissue_00168561|JGIv6.000048854_79965_99188	23	21	0	0	-7.32	0	JGIv6.000048854	79965	99188	99441	12.13	3.38	DirectDE
AK1	ENSG00000106992	AK1|Taira201203_XENLA_tissue_00153679|JGIv6.000062844_12385_50674	1239	738	9	2	-7.14	0	JGIv6.000062844	12385	50674	20220	15.25	3.01	DirectDE
BGN	ENSG00000182492	BGN|XeXenL6RMv10019751m|JGIv6.000023071_63677_89621	21	9	0	0	-6.77	0.001	JGIv6.000023071	63677	89621	92966	11.2	4.93	DirectDE
CCDC48	ENSG00000114654	CCDC48|TC437917|JGIv6.000029265_451_25957	8	13	0	0	-6.26	0.005	JGIv6.000029265	451	25957	1471	11.62	3.94	DirectDE
RNF183	ENSG00000165188	RNF183|XeXenL6RMv10055077m|JGIv6.000096538_11853_12553	174	84	3	1	-5.61	0	JGIv6.000096538	11853	12553	11789	16.43	3.23	DirectDE
RASGRP4	ENSG00000171777	RASGRP4|Taira201203_XENLA_tissue_00189568|JGIv6.000005124_238874_271966	4	9	0	0	-5.58	0.035	JGIv6.000005124	238874	271966	238957	16.52	2.83	DirectDE
VPS52	ENSG00000224455	VPS52|Kwon201107_XENLA_00035034|JGIv6.000271579_1130362_1162362	32465	566	451	189	-5.36	0	JGIv6.000271579	1130362	1162362	1139422	19.14	3.79	DirectDE
GAS2L2	ENSG00000132139	GAS2L2|XeXenL6RMv10021040m|JGIv6.000024258_1804362_1821129	775	403	18	8	-5.17	0	JGIv6.000024258	1804362	1821129	1804274	12.19	2.88	DirectDE
TMEM238	ENSG00000233493	TMEM238|Taira201203_XENLA_tissue_00052245|JGIv6.000002730_453084_464543	125	57	3	1	-5.11	0	JGIv6.000002730	453084	464543	453006	21.98	2.83	DirectDE
FAM81B	ENSG00000153347	FAM81B|Taira201203_XENLA_stage_00202089|JGIv6.000032440_1044046_1136589	763	563	22	12	-4.95	0	JGIv6.000032440	1044046	1136589	1043954	17.78	2.99	DirectDE
RHOBTB2	ENSG00000008853	RHOBTB2|Park201106_XENLA_00089489|JGIv6.000014766_90717_135014	541	329	10	13	-4.9	0	JGIv6.000014766	90717	135014	135125	10.35	4.93	DirectDE
ABCC3	ENSG00000108846	ABCC3|XeXenL6RMv10049234m|JGIv6.000076478_243024_300746	562	199	20	2	-4.77	0	JGIv6.000076478	243024	300746	308078	15.99	2.91	DirectDE
TRPM4	ENSG00000130529	TRPM4|Audic201207_XENLA_00001748|JGIv6.000001640_6758_57241	1024	507	37	11	-4.66	0	JGIv6.000001640	6758	57241	61403	30.93	3.06	DirectDE
TET3	ENSG00000187605	TET3|XeXenL6RMv10019822m|JGIv6.000023184_167965_193746	160	66	5	2	-4.65	0	JGIv6.000023184	167965	193746	164415	6.84	3.58	DirectDE
VSTM5	ENSG00000214376	VSTM5|Taira201203_XENLA_tissue_00129247|JGIv6.000038360_176159_198565	301	115	12	2	-4.55	0	JGIv6.000038360	176159	198565	198381	14.13	2.87	DirectDE
MID1IP1	ENSG00000165175	MID1IP1|Quigley201207_XENLA_00094445|JGIv6.000199576_756659_758776	4107	2971	124	121	-4.53	0	JGIv6.000199576	756659	758776	763698	20.71	3.02	DirectDE
DCDC2B	ENSG00000222046	DCDC2B|Quigley201207_XENLA_00046192|JGIv6.000031842_1590_14927	773	444	32	12	-4.46	0	JGIv6.000031842	1590	14927	23330	21.78	2.91	DirectDE
PITX1	ENSG00000069011	PITX1|Taira201203_XENLA_tissue_00075221|JGIv6.000077355_281357_312281	19	307	12	0	-4.41	0	JGIv6.000077355	281357	312281	297101	8.13	3.93	DirectDE
CRABP2	ENSG00000143320	CRABP2|Taira201203_XENLA_stage_00059187|JGIv6.000048041_1189070_1204370	37	124	4	2	-4.37	0	JGIv6.000048041	1189070	1204370	1193795	7.31	2.91	DirectDE
CASC1	ENSG00000118307	CASC1|Chung201110_XENLA_00041786|JGIv6.000129138_45711_56473	957	582	31	29	-4.35	0	JGIv6.000129138	45711	56473	43677	23.97	3.28	DirectDE
PDE9A	ENSG00000160191	PDE9A|Horb201201_XENLA_00213451|JGIv6.000009307_1077447_1087372	949	608	46	19	-4.25	0	JGIv6.000009307	1077447	1087372	1087426	17.33	2.89	DirectDE
SPATA4	ENSG00000150628	SPATA4|Quigley201207_XENLA_00104708|JGIv6.000055454_59352_68639	1002	750	47	28	-4.22	0	JGIv6.000055454	59352	68639	68400	29.66	3.03	DirectDE
PSD4	ENSG00000125637	PSD4|Taira201203_XENLA_tissue_00027471|JGIv6.000025286_903910_951391	89	56	5	1	-4.22	0	JGIv6.000025286	903910	951391	951114	9.08	3.24	DirectDE
RNF223	ENSG00000237330	RNF223|Quigley201207_XENLA_00061013|JGIv6.000034376_161987_163714	463	289	23	10	-4.18	0	JGIv6.000034376	161987	163714	161952	19.31	2.93	DirectDE
PTCH2	ENSG00000117425	PTCH2|TC413867|JGIv6.000006250_915880_945681	104	69	5	3	-4.07	0	JGIv6.000006250	915880	945681	919541	14.71	2.92	DirectDE
FOXC1	ENSG00000054598	FOXC1|TC417217|JGIv6.000158335_672424_674678	31	33	1	2	-3.99	0	JGIv6.000158335	672424	674678	672901	5.91	3.22	DirectDE
CEP68	ENSG00000011523	CEP68|Park201106_XENLA_00073241|JGIv6.000022998_2922039_2942716	753	334	29	26	-3.97	0	JGIv6.000022998	2922039	2942716	2926734	50.3	3.12	DirectDE
WDR93	ENSG00000140527	WDR93|Taira201203_XENLA_tissue_00102555|JGIv6.000001623_3169518_3215851	1089	746	51	43	-3.96	0	JGIv6.000001623	3169518	3215851	3169633	14.89	3.9	DirectDE
ADAMTS12	ENSG00000151388	ADAMTS12|Kwon201107_XENLA_00023434|JGIv6.000044412_33341_388143	46	16	1	2	-3.95	0.001	JGIv6.000044412	33341	388143	29583	15.88	3.18	DirectDE
DNAH2	ENSG00000183914	DNAH2|Quigley201112_XENLA_00102186|JGIv6.000237528_4894_118756	6554	4981	383	216	-3.94	0	JGIv6.000237528	4894	118756	118724	27.02	3.12	DirectDE
PRKCB	ENSG00000166501	PRKCB|Ismailoglu201203_XENLA_00061155|JGIv6.000092241_9969_141393	1598	1185	96	52	-3.91	0	JGIv6.000092241	9969	141393	67807	11.6	3.24	DirectDE
NOTCH2	ENSG00000266766	NOTCH2|Park201106_XENLA_00163971|JGIv6.000015098_442805_512935	65	29	4	1	-3.85	0	JGIv6.000015098	442805	512935	486195	9.71	3.87	DirectDE
LEPREL1	ENSG00000090530	LEPREL1|Amin201106_XENLA_00064177|JGIv6.000004824_2937712_3047021	238	80	18	0	-3.8	0	JGIv6.000004824	2937712	3047021	2937627	9.1	4.43	DirectDE
MEIS1	ENSG00000143995	MEIS1|Taira201203_XENLA_tissue_00275400|JGIv6.000022998_2106905_2235156	564	308	36	15	-3.77	0	JGIv6.000022998	2106905	2235156	2110827	18.65	2.99	DirectDE
KCNK1	ENSG00000135750	KCNK1|XeXenL6RMv10004997m|JGIv6.000012209_403901_404576	126	90	5	8	-3.71	0	JGIv6.000012209	403901	404576	403798	9.63	3.29	DirectDE
SLC2A13	ENSG00000151229	SLC2A13|XeXenL6RMv10011950m|JGIv6.000016599_155146_214910	26	9	2	0	-3.66	0.006	JGIv6.000016599	155146	214910	214997	7.75	4.3	DirectDE
ADRA2C	ENSG00000184160	ADRA2C|XeXenL6RMv10044210m|JGIv6.000061334_196987_199442	105	39	3	6	-3.64	0	JGIv6.000061334	196987	199442	196709	7.42	2.94	DirectDE
AFAP1	ENSG00000196526	AFAP1|XeXenL6RMv10048289m|JGIv6.000007334_178417_278098	166	66	13	2	-3.61	0	JGIv6.000007334	178417	278098	242120	8.4	4.92	DirectDE
FHDC1	ENSG00000137460	FHDC1|Taira201203_XENLA_stage_00123499|JGIv6.000045932_804933_841410	917	554	65	32	-3.6	0	JGIv6.000045932	804933	841410	829626	13.66	2.94	DirectDE
SYT7	ENSG00000011347	SYT7|Taira201203_XENLA_stage_00086280|JGIv6.000010846_2237374_2472723	110	58	4	7	-3.58	0	JGIv6.000010846	2237374	2472723	2468884	9.61	4.36	DirectDE
NTF4	ENSG00000167744	NTF4|Kwon201107_XENLA_00080921|JGIv6.000298469_598808_671809	77	75	9	1	-3.57	0	JGIv6.000298469	598808	671809	618290	12.25	3.63	DirectDE
PLEKHG7	ENSG00000187510	PLEKHG7|XeXenL6RMv10051275m|JGIv6.000083174_70405_83017	183	83	14	4	-3.54	0	JGIv6.000083174	70405	83017	76552	11.03	4.59	DirectDE
SPARC	ENSG00000113140	SPARC|XeXenL6RMv10045016m|JGIv6.000064095_376864_396861	388	116	25	10	-3.52	0	JGIv6.000064095	376864	396861	369614	8.51	3.53	DirectDE
BMP3	ENSG00000152785	BMP3|XeXenL6RMv10041989m|JGIv6.000055358_381481_382723	37	9	3	0	-3.52	0.002	JGIv6.000055358	381481	382723	382168	10.19	2.96	DirectDE
ST5	ENSG00000166444	ST5|Taira201203_XENLA_tissue_00119462|JGIv6.000008521_31140_79196	425	164	29	12	-3.51	0	JGIv6.000008521	31140	79196	62146	8.53	4.51	DirectDE
WNT3	ENSG00000108379	WNT3|Taira201203_XENLA_tissue_00139855|JGIv6.000013162_316780_371032	36	9	3	0	-3.49	0.002	JGIv6.000013162	316780	371032	323766	12.12	3.1	DirectDE
CARTPT	ENSG00000164326	CARTPT|Taira201203_XENLA_stage_00068987|JGIv6.000355172_144335_147924	18	13	2	0	-3.49	0.007	JGIv6.000355172	144335	147924	144359	15.98	4.5	DirectDE
DNASE1L3	ENSG00000163687	DNASE1L3|XeXenL6RMv10035268m|JGIv6.000042979_309_13236	734	554	63	29	-3.48	0	JGIv6.000042979	309	13236	10174	10.32	3.38	DirectDE
EFCAB7	ENSG00000203965	EFCAB7|Quigley201207_XENLA_00019847|JGIv6.000077610_674198_753019	1166	729	108	28	-3.47	0	JGIv6.000077610	674198	753019	706297	19.35	3.63	DirectDE
EGFLAM	ENSG00000164318	EGFLAM|Kwon201107_XENLA_00111824|JGIv6.000146114_340855_408583	257	219	19	15	-3.47	0	JGIv6.000146114	340855	408583	407228	10.68	2.85	DirectDE
RFXANK	ENSG00000064490	RFXANK|Taira201203_XENLA_tissue_00040682|JGIv6.000030040_207660_228453	84	41	9	0	-3.44	0	JGIv6.000030040	207660	228453	235157	8.63	2.91	DirectDE
DLX4	ENSG00000108813	DLX4|Chung201110_XENLA_00066783|JGIv6.000041838_23554_35853	853	324	73	17	-3.38	0	JGIv6.000041838	23554	35853	32003	33.56	2.7	DirectDE
SSTR5	ENSG00000162009	SSTR5|Taira201203_XENLA_stage_00018393|JGIv6.000115570_65173_85822	2542	1830	249	88	-3.37	0	JGIv6.000115570	65173	85822	89452	13.98	2.9	DirectDE
TEKT3	ENSG00000125409	TEKT3|TC419754|JGIv6.000044373_353685_365987	1280	706	84	69	-3.37	0	JGIv6.000044373	353685	365987	366129	15.46	3.05	DirectDE
TRPV5	ENSG00000261264	TRPV5|Taira201203_XENLA_stage_00005768|JGIv6.000138520_44827_96293	4153	2403	319	192	-3.36	0	JGIv6.000138520	44827	96293	96284	14.34	2.87	DirectDE
CELF3	ENSG00000159409	CELF3|TC416806|JGIv6.000253149_28933_56434	59	148	13	3	-3.35	0	JGIv6.000253149	28933	56434	43159	10.78	3.25	DirectDE
TBC1D9	ENSG00000109436	TBC1D9|Ismailoglu201203_XENLA_00005539|JGIv6.000031571_260072_297309	136	120	11	9	-3.34	0	JGIv6.000031571	260072	297309	298698	10.04	3.35	DirectDE
CCDC60	ENSG00000183273	CCDC60|Quigley201207_XENLA_00053951|JGIv6.000115028_29079_107188	576	385	52	25	-3.31	0	JGIv6.000115028	29079	107188	107360	20.33	2.95	DirectDE
VASN	ENSG00000168140	VASN|Taira201203_XENLA_stage_00208009|JGIv6.000000273_12925_28675	399	232	34	17	-3.3	0	JGIv6.000000273	12925	28675	28768	7.79	3.52	DirectDE
NKX2-3	ENSG00000119919	NKX2-3|Taira201203_XENLA_stage_00204717|JGIv6.000016376_146392_146917	271	210	28	12	-3.26	0	JGIv6.000016376	146392	146917	147125	7.42	4.66	DirectDE
B3GNT5	ENSG00000176597	B3GNT5|XeXenL6RMv10019074m|JGIv6.000002255_582466_665115	1792	824	170	49	-3.25	0	JGIv6.000002255	582466	665115	653527	8.24	4.43	DirectDE
ZNF585A	ENSG00000196967	ZNF585A|Amin201106_XENLA_00073321|JGIv6.000325460_34823_35843	24	14	3	0	-3.25	0.002	JGIv6.000325460	34823	35843	27254	12.13	4.61	DirectDE
ARMC4	ENSG00000169126	ARMC4|Quigley201112_XENLA_00112795|JGIv6.000053125_251088_341853	4554	3463	476	216	-3.21	0	JGIv6.000053125	251088	341853	341882	28.77	3.08	DirectDE
KIAA1841	ENSG00000162929	KIAA1841|XeXenL6RMv10021971m|JGIv6.000253037_2787_14827	89	41	7	4	-3.21	0	JGIv6.000253037	2787	14827	14948	16.64	3.69	DirectDE
COL9A3	ENSG00000092758	COL9A3|Taira201203_XENLA_tissue_00275770|JGIv6.000135414_251212_276654	93	34	11	0	-3.18	0	JGIv6.000135414	251212	276654	269414	7.27	3.63	DirectDE
TNFAIP8L2	ENSG00000163154	TNFAIP8L2|Taira201203_XENLA_tissue_00256029|JGIv6.000038759_57729_84543	156	49	18	0	-3.17	0	JGIv6.000038759	57729	84543	66367	6.83	3.23	DirectDE
CDKL5	ENSG00000008086	CDKL5|Taira201203_XENLA_tissue_00134297|JGIv6.000066297_50353_235579	242	118	22	10	-3.16	0	JGIv6.000066297	50353	235579	235718	15.03	2.91	DirectDE
ENO4	ENSG00000188316	ENO4|XeXenL6RMv10021195m|JGIv6.000002445_2483_20811	622	485	61	41	-3.11	0	JGIv6.000002445	2483	20811	20762	19.76	3.1	DirectDE
ZSCAN29	ENSG00000140265	ZSCAN29|Quigley201207_XENLA_00081656|JGIv6.000062095_27152_28860	205	230	20	20	-3.11	0	JGIv6.000062095	27152	28860	24070	13.26	3.54	DirectDE
CCDC135	ENSG00000159625	CCDC135|Quigley201112_XENLA_00124219|JGIv6.000145967_253109_276684	2797	2203	300	166	-3.1	0	JGIv6.000145967	253109	276684	276672	18.74	2.89	DirectDE
ATP11A	ENSG00000068650	ATP11A|Audic201207_XENLA_00003445|JGIv6.000025252_1111633_1209586	302	128	23	17	-3.09	0	JGIv6.000025252	1111633	1209586	1188896	9.31	4.16	DirectDE
AGTPBP1	ENSG00000135049	AGTPBP1|Taira201203_XENLA_tissue_00290491|JGIv6.000012053_574410_648677	997	598	115	38	-3.06	0	JGIv6.000012053	574410	648677	648686	11.49	4.42	DirectDE
PRDM1	ENSG00000057657	PRDM1|Taira201203_XENLA_tissue_00178910|JGIv6.000003482_554761_571632	402	411	49	29	-3.05	0	JGIv6.000003482	554761	571632	557170	10.74	2.97	DirectDE
CCDC33	ENSG00000140481	CCDC33|Quigley201112_XENLA_00063919|JGIv6.000056900_1716690_1735446	185	127	17	13	-3.04	0	JGIv6.000056900	1716690	1735446	1721065	28.39	3.14	DirectDE
MFAP3L	ENSG00000198948	MFAP3L|XeXenL6RMv10033408m|JGIv6.000003975_1145360_1154769	157	69	15	7	-3.02	0	JGIv6.000003975	1145360	1154769	1138020	10.52	4.93	DirectDE
SERPINI1	ENSG00000163536	SERPINI1|XeXenL6RMv10010864m|JGIv6.000015864_621481_668013	64	78	13	1	-3	0	JGIv6.000015864	621481	668013	668026	7.23	3.22	DirectDE
CCDC105	ENSG00000160994	CCDC105|Quigley201112_XENLA_00113103|JGIv6.000077405_128997_142156	446	202	51	16	-2.95	0	JGIv6.000077405	128997	142156	142170	16.71	3.39	DirectDE
PRDM14	ENSG00000147596	PRDM14|Ismailoglu201203_XENLA_00001210|JGIv6.000016410_1004046_1015081	16	44	2	4	-2.95	0.021	JGIv6.000016410	1004046	1015081	1002949	6.74	4.28	DirectDE
FRMD4A	ENSG00000151474	FRMD4A|Taira201203_XENLA_stage_00111590|JGIv6.000036242_46963_156417	435	262	45	28	-2.93	0	JGIv6.000036242	46963	156417	127379	9.12	4.98	DirectDE
SPTSSB	ENSG00000196542	SPTSSB|Quigley201207_XENLA_00047680|JGIv6.000068581_895648_902201	1648	1055	217	72	-2.9	0	JGIv6.000068581	895648	902201	897110	11.73	3.94	DirectDE
CCNA1	ENSG00000133101	CCNA1|XeXenL6RMv10000530m|JGIv6.000010235_1061603_1070441	2340	1450	299	108	-2.89	0	JGIv6.000010235	1061603	1070441	1070429	22.19	2.7	DirectDE
TEP1	ENSG00000129566	TEP1|Taira201203_XENLA_tissue_00091459|JGIv6.000011153_843710_861593	228	219	35	13	-2.89	0	JGIv6.000011153	843710	861593	861531	25.91	3.52	DirectDE
KIAA0196	ENSG00000164961	KIAA0196|XeXenL6RMv10024082m|JGIv6.000002761_1695_20737	93	66	15	2	-2.88	0	JGIv6.000002761	1695	20737	20757	11.33	2.98	DirectDE
CACNB2	ENSG00000165995	CACNB2|XeXenL6RMv10036753m|JGIv6.000045232_122564_256186	21	17	4	0	-2.86	0.005	JGIv6.000045232	122564	256186	202148	18.87	2.89	DirectDE
S1PR2	ENSG00000267534	S1PR2|Taira201203_XENLA_stage_00044816|JGIv6.000025588_203008_239173	24	14	2	2	-2.86	0.028	JGIv6.000025588	203008	239173	202977	8.32	2.89	DirectDE
SPRY2	ENSG00000136158	SPRY2|BC073605|JGIv6.000024943_45041_51557	166	205	27	14	-2.85	0	JGIv6.000024943	45041	51557	50950	6.6	2.85	DirectDE
H1F0	ENSG00000189060	H1F0|TC441782|JGIv6.000048790_455461_457686	963	713	117	75	-2.8	0	JGIv6.000048790	455461	457686	457566	7.68	3.4	DirectDE
SLC19A1	ENSG00000173638	SLC19A1|Ismailoglu201203_XENLA_00071740|JGIv6.000016313_576990_586657	30	58	7	3	-2.79	0.001	JGIv6.000016313	576990	586657	580312	10.74	2.88	DirectDE
ODF3	ENSG00000177947	ODF3|XeXenL6RMv10034754m|JGIv6.000041997_739534_749061	7968	5713	1030	556	-2.78	0	JGIv6.000041997	739534	749061	749082	16.81	3.58	DirectDE
SOX11	ENSG00000176887	SOX11|TeperekTkacz201202_XENLA_00040805|JGIv6.000009746_331384_334217	471	626	81	47	-2.77	0	JGIv6.000009746	331384	334217	331191	9.23	2.89	DirectDE
WDR5	ENSG00000196363	WDR5|Quigley201112_XENLA_00045447|JGIv6.000003491_340266_349959	544	415	69	44	-2.76	0	JGIv6.000003491	340266	349959	340257	36.62	4	DirectDE
LMNA	ENSG00000160789	LMNA|TC463287|JGIv6.000257981_58877_101587	13	14	2	1	-2.76	0.042	JGIv6.000257981	58877	101587	96313	11.07	4.41	DirectDE
IL17RD	ENSG00000144730	IL17RD|mgEST_Xl4jul2012_1013098482|JGIv6.000039582_8111_57628	130	99	18	9	-2.75	0	JGIv6.000039582	8111	57628	21012	12.06	3	DirectDE
PAX2	ENSG00000075891	PAX2|BC077463|JGIv6.000001584_624708_694296	42	44	10	0	-2.75	0	JGIv6.000001584	624708	694296	624078	5.88	3.12	DirectDE
HAND2	ENSG00000164107	HAND2|Taira201203_XENLA_stage_00072422|JGIv6.000260523_176137_180326	1159	687	203	17	-2.74	0	JGIv6.000260523	176137	180326	180475	12.59	2.96	DirectDE
ANKFN1	ENSG00000153930	ANKFN1|Taira201203_XENLA_tissue_00288772|JGIv6.000060256_212936_414031	22	13	4	0	-2.74	0.008	JGIv6.000060256	212936	414031	275916	13.22	3.8	DirectDE
PM20D1	ENSG00000162877	PM20D1|Chung201110_XENLA_00045418|JGIv6.000160799_123777_158110	586	237	71	28	-2.73	0	JGIv6.000160799	123777	158110	163025	15.01	2.9	DirectDE
EPHB1	ENSG00000154928	EPHB1|XeXenL6RMv10033565m|JGIv6.000004012_455432_614475	69	49	8	6	-2.73	0	JGIv6.000004012	455432	614475	589880	15.38	2.95	DirectDE
FAM102A	ENSG00000167106	FAM102A|Taira201203_XENLA_stage_00212711|JGIv6.000206777_146514_182209	196	118	20	18	-2.72	0	JGIv6.000206777	146514	182209	149707	9.8	2.93	DirectDE
TUSC5	ENSG00000184811	TUSC5|XeXenL6RMv10008013m|JGIv6.000013969_80304_99652	124	84	12	13	-2.72	0	JGIv6.000013969	80304	99652	86119	13.43	2.85	DirectDE
WDR35	ENSG00000118965	WDR35|Kwon201107_XENLA_00084697|JGIv6.000061541_281908_360679	1597	1310	244	111	-2.71	0	JGIv6.000061541	281908	360679	281988	29.31	2.72	DirectDE
FAM92B	ENSG00000153789	FAM92B|Taira201203_XENLA_stage_00025558|JGIv6.000123548_302929_324292	324	358	56	27	-2.71	0	JGIv6.000123548	302929	324292	324322	17.36	3.07	DirectDE
TSPAN4	ENSG00000214063	TSPAN4|Taira201203_XENLA_tissue_00056855|JGIv6.000034789_241033_291658	19	31	4	2	-2.69	0.009	JGIv6.000034789	241033	291658	285442	14.22	4.94	DirectDE
ZFYVE28	ENSG00000159733	ZFYVE28|XeXenL6RMv10030819m|JGIv6.000035695_41740_167765	184	119	24	14	-2.66	0	JGIv6.000035695	41740	167765	41640	10.39	2.97	DirectDE
SLIT2	ENSG00000145147	SLIT2|Audic201207_XENLA_00006792|JGIv6.000118858_86184_284752	2688	1451	374	152	-2.65	0	JGIv6.000118858	86184	284752	229257	11.85	4.41	DirectDE
CAPN13	ENSG00000162949	CAPN13|Taira201203_XENLA_stage_00025002|JGIv6.000231314_20507_76184	3505	1200	493	110	-2.64	0	JGIv6.000231314	20507	76184	30003	10.5	3.15	DirectDE
DZIP1L	ENSG00000158163	DZIP1L|Taira201203_XENLA_tissue_00050155|JGIv6.000023252_548031_565535	1258	794	198	66	-2.63	0	JGIv6.000023252	548031	565535	573015	23.72	2.92	DirectDE
LY6G6C	ENSG00000236183	LY6G6C|XeXenL6RMv10009950m|JGIv6.000152449_285054_291727	1612	730	194	109	-2.63	0	JGIv6.000152449	285054	291727	284700	10.18	2.86	DirectDE
CCDC103	ENSG00000167131	CCDC103|Quigley201207_XENLA_00053465|JGIv6.000101020_598506_602321	335	242	50	24	-2.63	0	JGIv6.000101020	598506	602321	598676	11.1	2.95	DirectDE
CCDC83	ENSG00000150676	CCDC83|XeXenL6RMv10041896m|JGIv6.000054894_90681_94208	215	150	29	18	-2.63	0	JGIv6.000054894	90681	94208	96505	35.29	3.14	DirectDE
CC2D2A	ENSG00000048342	CC2D2A|Quigley201112_XENLA_00099134|JGIv6.000003158_1010436_1077433	1287	1126	225	91	-2.61	0	JGIv6.000003158	1010436	1077433	1010968	8.35	3.36	DirectDE
SPHK1	ENSG00000176170	SPHK1|NM_001095091|JGIv6.000006039_445836_456520	534	332	92	22	-2.6	0	JGIv6.000006039	445836	456520	455052	15.56	2.93	DirectDE
FGR	ENSG00000000938	FGR|BC043783|JGIv6.000010736_835673_860255	305	201	45	22	-2.59	0	JGIv6.000010736	835673	860255	856237	7.38	4.59	DirectDE
SPATA18	ENSG00000163071	SPATA18|Taira201203_XENLA_stage_00014065|JGIv6.000078564_463687_483892	11290	9361	1763	986	-2.58	0	JGIv6.000078564	463687	483892	482807	38.35	3.57	DirectDE
PNKD	ENSG00000127838	PNKD|Taira201203_XENLA_stage_00033542|JGIv6.000007639_276218_324531	259	211	43	20	-2.57	0	JGIv6.000007639	276218	324531	282112	13.45	2.86	DirectDE
RASEF	ENSG00000165105	RASEF|Taira201203_XENLA_stage_00153874|JGIv6.000010522_377176_414178	929	681	137	82	-2.55	0	JGIv6.000010522	377176	414178	374883	15.64	2.86	DirectDE
CCDC63	ENSG00000173093	CCDC63|Quigley201112_XENLA_00064656|JGIv6.000013408_412259_483472	2789	2218	473	221	-2.53	0	JGIv6.000013408	412259	483472	412232	36.17	3.42	DirectDE
MREG	ENSG00000118242	MREG|TC419046|JGIv6.000046866_1645011_1677837	1050	954	181	96	-2.53	0	JGIv6.000046866	1645011	1677837	1649259	16.9	2.87	DirectDE
KLHDC7A	ENSG00000179023	KLHDC7A|Chung201110_XENLA_00076231|JGIv6.000008848_120723_121616	151	96	22	12	-2.53	0	JGIv6.000008848	120723	121616	125408	11.9	2.88	DirectDE
TTC7A	ENSG00000068724	TTC7A|Taira201203_XENLA_tissue_00033007|JGIv6.000113222_169436_361320	34	18	4	3	-2.53	0.018	JGIv6.000113222	169436	361320	254714	22.76	2.88	DirectDE
IFFO2	ENSG00000169991	IFFO2|Ismailoglu201203_XENLA_00006123|JGIv6.000003305_645721_684041	500	246	77	27	-2.52	0	JGIv6.000003305	645721	684041	649716	7.3	2.91	DirectDE
ADORA2A	ENSG00000128271	ADORA2A|TC419598|JGIv6.000077854_292120_308686	97	48	11	9	-2.52	0.001	JGIv6.000077854	292120	308686	293671	9.13	4.23	DirectDE
TTC6	ENSG00000139865	TTC6|Taira201203_XENLA_tissue_00077527|JGIv6.000000537_787790_844668	1671	1388	277	152	-2.51	0	JGIv6.000000537	787790	844668	844619	23.32	3.84	DirectDE
PTPRD	ENSG00000153707	PTPRD|Taira201203_XENLA_tissue_00139789|JGIv6.000013352_113596_359493	456	275	70	34	-2.49	0	JGIv6.000013352	113596	359493	360263	5.97	2.95	DirectDE
MAP2	ENSG00000078018	MAP2|XeXenL6RMv10050866m|JGIv6.000008195_141730_277016	69	65	14	5	-2.48	0	JGIv6.000008195	141730	277016	239098	18.14	3.23	DirectDE
FAM125B	ENSG00000196814	FAM125B|TeperekTkacz201206_XENLA_00026377|JGIv6.000074601_240528_623554	36	21	7	1	-2.48	0.006	JGIv6.000074601	240528	623554	570238	21.51	2.9	DirectDE
USP43	ENSG00000154914	USP43|XeXenL6RMv10047014m|JGIv6.000000694_2102863_2155158	645	415	109	44	-2.47	0	JGIv6.000000694	2102863	2155158	2109588	11.27	3.04	DirectDE
CDC25C	ENSG00000158402	CDC25C|Park201106_XENLA_00137845|JGIv6.000008335_250778_257062	21	15	5	0	-2.47	0.014	JGIv6.000008335	250778	257062	257235	13.1	3.06	DirectDE
LYPD6B	ENSG00000150556	LYPD6B|Horb201201_XENLA_00126261|JGIv6.000023499_612680_646366	14	8	3	0	-2.47	0.04	JGIv6.000023499	612680	646366	636063	15.37	3.22	DirectDE
CCDC78	ENSG00000162004	CCDC78|Quigley201207_XENLA_00020172|JGIv6.000167125_77023_87788	1572	949	249	120	-2.45	0	JGIv6.000167125	77023	87788	76979	16.54	2.89	DirectDE
EPHA4	ENSG00000116106	EPHA4|XeXenL6RMv10022430m|JGIv6.000025937_186767_200173	250	425	82	17	-2.44	0	JGIv6.000025937	186767	200173	200553	7.88	4.41	DirectDE
CCDC39	ENSG00000145075	CCDC39|Taira201203_XENLA_tissue_00074120|JGIv6.000016944_1400922_1433319	1619	1358	285	157	-2.43	0	JGIv6.000016944	1400922	1433319	1400948	23.72	3.52	DirectDE
FANK1	ENSG00000203780	FANK1|Kwon201107_XENLA_00136573|JGIv6.000029596_2246580_2369867	367	324	90	12	-2.43	0	JGIv6.000029596	2246580	2369867	2317774	26.68	3.74	DirectDE
ARHGEF10L	ENSG00000074964	ARHGEF10L|Amin201106_XENLA_00047664|JGIv6.000000990_7797_18848	53	29	12	0	-2.43	0.001	JGIv6.000000990	7797	18848	4788	7.45	3.41	DirectDE
RABL2B	ENSG00000079974	RABL2B|Taira201203_XENLA_tissue_00099154|JGIv6.000005234_1287782_1312469	2047	1709	386	175	-2.42	0	JGIv6.000005234	1287782	1312469	1309209	16.71	3.08	DirectDE
FIGN	ENSG00000182263	FIGN|Taira201203_XENLA_tissue_00121085|JGIv6.000002695_63474_163536	362	178	70	13	-2.37	0	JGIv6.000002695	63474	163536	58985	19.16	2.89	DirectDE
SLC43A2	ENSG00000167703	SLC43A2|TC414492|JGIv6.000019100_12029_58066	134	120	29	10	-2.37	0	JGIv6.000019100	12029	58066	55558	8.44	2.92	DirectDE
ADCK4	ENSG00000123815	ADCK4|Taira201203_XENLA_tissue_00028810|JGIv6.000022489_1511881_1533902	140	139	25	18	-2.37	0	JGIv6.000022489	1511881	1533902	1533949	10.74	3.99	DirectDE
A2M	ENSG00000175899	A2M|NM_001172060|JGIv6.000247572_71284_102005	2220	2591	553	195	-2.36	0	JGIv6.000247572	71284	102005	63903	12.95	2.98	DirectDE
SIK2	ENSG00000170145	SIK2|Kwon201107_XENLA_00084515|JGIv6.000026957_265018_370102	143	109	32	7	-2.36	0	JGIv6.000026957	265018	370102	282990	14.51	3	DirectDE
TNFRSF21	ENSG00000146072	TNFRSF21|XeXenL6RMv10042161m|JGIv6.000055874_30753_85249	118	68	25	4	-2.35	0	JGIv6.000055874	30753	85249	66048	7.46	3.36	DirectDE
DNAH5	ENSG00000039139	DNAH5|XeXenL6RMv10008286m|JGIv6.000141064_15496_194272	1027	602	200	56	-2.34	0	JGIv6.000141064	15496	194272	15468	20.96	3	DirectDE
RND3	ENSG00000115963	RND3|Taira201203_XENLA_stage_00030461|JGIv6.000036661_2647780_2668710	436	294	86	29	-2.34	0	JGIv6.000036661	2647780	2668710	2654672	7.73	3.17	DirectDE
ANKMY1	ENSG00000144504	ANKMY1|Taira201203_XENLA_tissue_00116529|JGIv6.000024562_589587_636577	629	344	99	55	-2.33	0	JGIv6.000024562	589587	636577	598503	21.15	3.57	DirectDE
TTLL7	ENSG00000137941	TTLL7|XeXenL6RMv10040306m|JGIv6.000051640_136457_226221	156	142	36	11	-2.33	0	JGIv6.000051640	136457	226221	134986	18.09	3.1	DirectDE
RASAL2	ENSG00000075391	RASAL2|mgEST_Xl4jul2012_1013099495|JGIv6.000023850_15977_152580	168	72	27	11	-2.33	0	JGIv6.000023850	15977	152580	15803	14.71	2.87	DirectDE
SYT5	ENSG00000129990	SYT5|Kwon201107_XENLA_00028021|JGIv6.000054900_327379_490003	21	18	5	1	-2.33	0.022	JGIv6.000054900	327379	490003	385522	29.08	3.8	DirectDE
GLI2	ENSG00000074047	GLI2|Taira201203_XENLA_stage_00090717|JGIv6.000035707_107183_220609	133	206	41	13	-2.32	0	JGIv6.000035707	107183	220609	173236	10.08	2.93	DirectDE
HEATR7A	ENSG00000260383	HEATR7A|Taira201203_XENLA_stage_00062996|JGIv6.000109198_38488_82143	2280	1224	400	165	-2.31	0	JGIv6.000109198	38488	82143	44343	13.66	3.06	DirectDE
LPGAT1	ENSG00000123684	LPGAT1|Kwon201107_XENLA_00035369|JGIv6.000015287_233256_285133	1080	572	204	61	-2.31	0	JGIv6.000015287	233256	285133	245317	9.69	3.1	DirectDE
ADARB1	ENSG00000197381	ADARB1|Ismailoglu201203_XENLA_00032226|JGIv6.000008195_349605_402856	533	456	103	56	-2.31	0	JGIv6.000008195	349605	402856	402807	14.35	2.88	DirectDE
CCDC85C	ENSG00000205476	CCDC85C|TeperekTkacz201202_XENLA_00006752|JGIv6.000123589_437941_514477	116	103	32	3	-2.31	0	JGIv6.000123589	437941	514477	475343	8.13	4.93	DirectDE
TTC9C	ENSG00000162222	TTC9C|Taira201203_XENLA_stage_00167107|JGIv6.000076579_915547_921149	56	51	13	4	-2.31	0.001	JGIv6.000076579	915547	921149	915575	5.99	2.99	DirectDE
TRPV6	ENSG00000260119	TRPV6|Park201106_XENLA_00155615|JGIv6.000138520_115708_135375	1435	838	286	83	-2.3	0	JGIv6.000138520	115708	135375	137262	13.85	3.25	DirectDE
ITPKB	ENSG00000143772	ITPKB|XeXenL6RMv10006243m|JGIv6.000012980_777795_838859	292	110	55	10	-2.3	0	JGIv6.000012980	777795	838859	769953	11.17	3.01	DirectDE
SH3TC2	ENSG00000169247	SH3TC2|Taira201203_XENLA_tissue_00174069|JGIv6.000062369_1393344_1466095	271	87	38	20	-2.3	0	JGIv6.000062369	1393344	1466095	1385923	8.75	4.6	DirectDE
FAM173A	ENSG00000103254	FAM173A|XeXenL6RMv10024216m|JGIv6.000277403_2108_14415	17	21	6	0	-2.3	0.02	JGIv6.000277403	2108	14415	497	12.08	2.85	DirectDE
ARL4C	ENSG00000188042	ARL4C|Taira201203_XENLA_tissue_00267617|JGIv6.000046866_1314697_1316213	485	438	112	39	-2.29	0	JGIv6.000046866	1314697	1316213	1317389	6.56	4.43	DirectDE
ADCK5	ENSG00000261694	ADCK5|Taira201203_XENLA_stage_00180084|JGIv6.000070837_99295_122246	262	113	56	5	-2.29	0	JGIv6.000070837	99295	122246	99443	6.25	3.63	DirectDE
CDKL4	ENSG00000205111	CDKL4|Park201106_XENLA_00027967|JGIv6.000117015_14068_25783	1012	752	189	100	-2.28	0	JGIv6.000117015	14068	25783	14073	25.71	2.97	DirectDE
SLC2A1	ENSG00000117394	SLC2A1|XeXenL6RMv10002046m|JGIv6.000108120_30702_37545	410	560	123	36	-2.28	0	JGIv6.000108120	30702	37545	35667	6.6	3.64	DirectDE
IFT140	ENSG00000187535	IFT140|Ismailoglu201203_XENLA_00010316|JGIv6.000027567_1921480_2008230	1635	1543	331	195	-2.27	0	JGIv6.000027567	1921480	2008230	2008214	13.19	4.44	DirectDE
ARID3C	ENSG00000205143	ARID3C|XeXenL6RMv10026635m|JGIv6.000030706_211667_230285	289	116	48	19	-2.27	0	JGIv6.000030706	211667	230285	236045	9.36	3.08	DirectDE
MORN3	ENSG00000139714	MORN3|Quigley201112_XENLA_00012335|JGIv6.000121700_197088_219589	546	424	106	58	-2.24	0	JGIv6.000121700	197088	219589	219567	33.01	3.32	DirectDE
NEK10	ENSG00000163491	NEK10|Taira201203_XENLA_tissue_00094283|JGIv6.000012088_120037_185905	223	198	51	20	-2.24	0	JGIv6.000012088	120037	185905	120027	39.96	2.67	DirectDE
CCDC19	ENSG00000213085	CCDC19|Veenstra201204_XENLA_00002411|JGIv6.000024152_344255_345671	134	109	37	4	-2.24	0	JGIv6.000024152	344255	345671	354120	34.53	3.88	DirectDE
LRTOMT	ENSG00000184154	LRTOMT|NM_001095413|JGIv6.000044492_42587_46877	2387	2333	411	403	-2.21	0	JGIv6.000044492	42587	46877	46841	14.47	2.98	DirectDE
NOD1	ENSG00000106100	NOD1|Taira201203_XENLA_tissue_00073778|JGIv6.000024287_424535_459167	125	55	22	9	-2.21	0	JGIv6.000024287	424535	459167	456943	13.29	3.78	DirectDE
BEND5	ENSG00000162373	BEND5|Taira201203_XENLA_tissue_00186759|JGIv6.000014253_1248534_1822801	433	334	90	43	-2.2	0	JGIv6.000014253	1248534	1822801	1248466	20.49	3.09	DirectDE
GRAMD4	ENSG00000075240	GRAMD4|TC418594|JGIv6.000321392_169044_224575	256	183	59	17	-2.2	0	JGIv6.000321392	169044	224575	168035	8.79	2.98	DirectDE
ROPN1L	ENSG00000145491	ROPN1L|Park201106_XENLA_00105386|JGIv6.000069050_9267_17207	159	123	34	15	-2.2	0	JGIv6.000069050	9267	17207	17243	31.76	3.7	DirectDE
SPEF2	ENSG00000152582	SPEF2|XeXenL6RMv10035724m|JGIv6.000043626_1011521_1113298	1194	951	209	166	-2.19	0	JGIv6.000043626	1011521	1113298	1112829	22.66	3.95	DirectDE
SOWAHB	ENSG00000186212	SOWAHB|Ismailoglu201203_XENLA_00018470|JGIv6.000028691_6411_11005	73	65	16	8	-2.19	0.001	JGIv6.000028691	6411	11005	11019	11.63	4.27	DirectDE
HSPG2	ENSG00000142798	HSPG2|TeperekTkacz201202_XENLA_00028828|JGIv6.000088524_42445_102766	227	54	33	16	-2.19	0.001	JGIv6.000088524	42445	102766	72727	16.9	2.98	DirectDE
ABLIM1	ENSG00000099204	ABLIM1|Taira201203_XENLA_tissue_00043731|JGIv6.000078054_45452_184763	6321	4266	1291	575	-2.18	0	JGIv6.000078054	45452	184763	99612	11.34	2.88	DirectDE
SPAG17	ENSG00000155761	SPAG17|XeXenL6RMv10003544m|JGIv6.000113988_19862_96950	1104	715	146	174	-2.18	0	JGIv6.000113988	19862	96950	97021	16.9	3.52	DirectDE
ANXA9	ENSG00000143412	ANXA9|Quigley201207_XENLA_00107372|JGIv6.000086079_28825_51349	1985	1045	404	133	-2.17	0	JGIv6.000086079	28825	51349	28863	13.38	4.4	DirectDE
PKP2	ENSG00000057294	PKP2|XeXenL6RMv10003142m|JGIv6.000112042_6711_19646	5508	2827	1227	248	-2.17	0	JGIv6.000112042	6711	19646	17907	8.32	4.8	DirectDE
RANBP3L	ENSG00000164188	RANBP3L|Quigley201207_XENLA_00084841|JGIv6.000001274_652515_692835	475	395	100	54	-2.17	0	JGIv6.000001274	652515	692835	697688	8.55	4.36	DirectDE
SHROOM3	ENSG00000138771	SHROOM3|Taira201203_XENLA_tissue_00019340|JGIv6.000018404_374974_434327	208	157	44	21	-2.16	0	JGIv6.000018404	374974	434327	421609	17.31	4.42	DirectDE
AIFM3	ENSG00000183773	AIFM3|Audic201207_XENLA_00006361|JGIv6.000034038_267673_332633	151	57	24	13	-2.16	0.001	JGIv6.000034038	267673	332633	320796	17.8	3.05	DirectDE
DNAAF1	ENSG00000154099	DNAAF1|Quigley201207_XENLA_00009853|JGIv6.000033342_10275_31549	3758	3004	690	529	-2.15	0	JGIv6.000033342	10275	31549	10392	34.43	5.13	DirectDE
IGF1R	ENSG00000140443	IGF1R|Park201106_XENLA_00018970|JGIv6.000061378_943822_1108962	476	263	92	41	-2.15	0	JGIv6.000061378	943822	1108962	1020953	11.08	3.81	DirectDE
ARPC1A	ENSG00000241685	ARPC1A|Horb201201_XENLA_00052508|JGIv6.000008525_286196_296090	863	211	173	20	-2.15	0	JGIv6.000008525	286196	296090	276445	13.93	2.91	DirectDE
PSIP1	ENSG00000164985	PSIP1|NM_001089065|JGIv6.000073657_43952_460520	139	79	24	15	-2.15	0.001	JGIv6.000073657	43952	460520	395405	13.1	2.91	DirectDE
SLC27A2	ENSG00000140284	SLC27A2|Horb201201_XENLA_00160791|JGIv6.000011454_60353_83198	1239	638	236	103	-2.14	0	JGIv6.000011454	60353	83198	58763	23.16	2.91	DirectDE
ABCA1	ENSG00000165029	ABCA1|XeXenL6RMv10054261m|JGIv6.000093193_667587_749596	265	205	52	33	-2.14	0	JGIv6.000093193	667587	749596	667501	6.57	3.02	DirectDE
CDC14A	ENSG00000079335	CDC14A|Taira201203_XENLA_tissue_00155660|JGIv6.000088436_70120_109740	2421	1620	489	246	-2.13	0	JGIv6.000088436	70120	109740	70143	18.81	3.03	DirectDE
LRRIQ3	ENSG00000162620	LRRIQ3|XeXenL6RMv10051515m|JGIv6.000084223_259186_270150	134	70	21	16	-2.13	0.002	JGIv6.000084223	259186	270150	259133	22.63	3.01	DirectDE
NCAM1	ENSG00000149294	NCAM1|Taira201203_XENLA_tissue_00250079|JGIv6.000050350_372551_523089	265	287	64	37	-2.12	0	JGIv6.000050350	372551	523089	520823	18.69	2.82	DirectDE
HSPB11	ENSG00000081870	HSPB11|Quigley201112_XENLA_00021748|JGIv6.000097611_183524_191088	446	219	94	29	-2.11	0	JGIv6.000097611	183524	191088	183556	26.96	3.45	DirectDE
RRP12	ENSG00000052749	RRP12|Kwon201107_XENLA_00068702|JGIv6.000035397_1018896_1072281	4177	3495	913	514	-2.1	0	JGIv6.000035397	1018896	1072281	1076984	26.35	3.07	DirectDE
CCDC87	ENSG00000182791	CCDC87|XeXenL6RMv10053145m|JGIv6.000088998_35828_71998	450	341	106	41	-2.1	0	JGIv6.000088998	35828	71998	72004	13.17	2.99	DirectDE
CCDC169	ENSG00000242715	CCDC169|Taira201203_XENLA_stage_00016816|JGIv6.000075751_685700_718493	53	50	14	5	-2.1	0.003	JGIv6.000075751	685700	718493	718412	13.12	2.87	DirectDE
PLCB4	ENSG00000101333	PLCB4|Chung201110_XENLA_00078040|JGIv6.000044753_852991_1011249	17724	10129	3652	1584	-2.09	0	JGIv6.000044753	852991	1011249	1006201	12.82	3.04	DirectDE
FAM190A	ENSG00000184305	FAM190A|Kwon201107_XENLA_00093470|JGIv6.000017093_854421_1314554	21	12	6	0	-2.09	0.047	JGIv6.000017093	854421	1314554	1314529	9.14	2.91	DirectDE
SLC25A24	ENSG00000085491	SLC25A24|BC108882|JGIv6.000033937_851589_878600	3856	1781	853	214	-2.08	0	JGIv6.000033937	851589	878600	884448	8.67	4.42	DirectDE
STON2	ENSG00000140022	STON2|Taira201203_XENLA_stage_00141681|JGIv6.000023293_1126844_1183339	2814	1472	649	160	-2.08	0	JGIv6.000023293	1126844	1183339	1149934	9.92	4.36	DirectDE
RBL2	ENSG00000103479	RBL2|Taira201203_XENLA_tissue_00253571|JGIv6.000058972_375406_421568	2261	1376	375	312	-2.08	0	JGIv6.000058972	375406	421568	408521	16.15	4.42	DirectDE
TACC1	ENSG00000147526	TACC1|Quigley201207_XENLA_00018916|JGIv6.000027535_373745_413682	289	244	67	34	-2.07	0	JGIv6.000027535	373745	413682	383375	13.13	2.9	DirectDE
WNT6	ENSG00000115596	WNT6|Taira201203_XENLA_tissue_00204092|JGIv6.000035768_96055_137929	50	14	11	1	-2.07	0.024	JGIv6.000035768	96055	137929	135272	9.58	3.4	DirectDE
CCDC15	ENSG00000149548	CCDC15|Quigley201207_XENLA_00049446|JGIv6.000183095_68691_85728	1223	1016	292	136	-2.06	0	JGIv6.000183095	68691	85728	85619	15.32	2.96	DirectDE
MAP7	ENSG00000135525	MAP7|Taira201203_XENLA_tissue_00250747|JGIv6.000048970_4749_78560	283	126	54	24	-2.06	0	JGIv6.000048970	4749	78560	76927	33.01	3.79	DirectDE
ZNF420	ENSG00000197050	ZNF420|Taira201203_XENLA_stage_00092284|JGIv6.000134626_124627_127888	37	16	7	3	-2.06	0.038	JGIv6.000134626	124627	127888	127825	16.48	3.57	DirectDE
SCNN1G	ENSG00000166828	SCNN1G|BC070628|JGIv6.000056096_101830_116832	1062	462	217	76	-2.05	0	JGIv6.000056096	101830	116832	92969	14.93	3.52	DirectDE
WDR88	ENSG00000166359	WDR88|Taira201203_XENLA_tissue_00053102|JGIv6.000032437_121489_135817	366	317	113	19	-2.05	0	JGIv6.000032437	121489	135817	137870	17.11	3.09	DirectDE
CNNM2	ENSG00000148842	CNNM2|Ismailoglu201203_XENLA_00000820|JGIv6.000011587_81329_178457	256	164	60	21	-2.05	0	JGIv6.000011587	81329	178457	114854	9.8	3.71	DirectDE
SPSB4	ENSG00000175093	SPSB4|TC418991|JGIv6.000062486_59477_150754	190	190	55	18	-2.05	0	JGIv6.000062486	59477	150754	107481	7.56	3.39	DirectDE
STXBP5L	ENSG00000145087	STXBP5L|Taira201203_XENLA_tissue_00268736|JGIv6.000000906_93366_272580	91	71	21	10	-2.05	0.001	JGIv6.000000906	93366	272580	241343	8.85	2.92	DirectDE
MAST3	ENSG00000099308	MAST3|Taira201203_XENLA_stage_00203227|JGIv6.000089211_53889_137254	3490	2675	818	375	-2.04	0	JGIv6.000089211	53889	137254	84819	13.93	3.24	DirectDE
TM4SF18	ENSG00000163762	TM4SF18|Taira201203_XENLA_stage_00031055|JGIv6.000015596_475859_484207	1057	645	253	78	-2.04	0	JGIv6.000015596	475859	484207	484267	19.81	3.13	DirectDE
TRAF3IP1	ENSG00000204104	TRAF3IP1|Ismailoglu201203_XENLA_00015729|JGIv6.000105655_256806_284658	1194	707	256	112	-2.04	0	JGIv6.000105655	256806	284658	284582	29.13	3.12	DirectDE
FBXL13	ENSG00000161040	FBXL13|Ismailoglu201203_XENLA_00020680|JGIv6.000002574_1025666_1100891	471	301	88	62	-2.04	0	JGIv6.000002574	1025666	1100891	1025574	17.36	2.96	DirectDE
KIAA1430	ENSG00000164323	KIAA1430|Ismailoglu201203_XENLA_00003161|JGIv6.000027981_222712_248686	290	170	50	40	-2.03	0	JGIv6.000027981	222712	248686	222768	12.23	2.84	DirectDE
RHBDL3	ENSG00000141314	RHBDL3|Taira201203_XENLA_tissue_00043909|JGIv6.000008525_1483728_1505625	107	99	24	16	-2.03	0.001	JGIv6.000008525	1483728	1505625	1500974	15.57	2.86	DirectDE
ANXA2	ENSG00000182718	ANXA2|TC439934|JGIv6.000004963_1291395_1305223	14054	9871	3330	1372	-2.02	0	JGIv6.000004963	1291395	1305223	1285488	11.34	2.8	DirectDE
AATK	ENSG00000181409	AATK|XeXenL6RMv10045498m|JGIv6.000065497_16405_130849	59	28	15	2	-2.02	0.008	JGIv6.000065497	16405	130849	53092	10.7	4.43	DirectDE
ZNF577	ENSG00000161551	ZNF577|Taira201203_XENLA_stage_00041322|JGIv6.000047548_6195_7430	25	57	10	6	-2.02	0.024	JGIv6.000047548	6195	7430	3356	7.74	3.55	DirectDE
TSPAN33	ENSG00000158457	TSPAN33|Kwon201107_XENLA_00114544|JGIv6.000052519_397852_417339	870	654	193	110	-2.01	0	JGIv6.000052519	397852	417339	398290	8.56	3.98	DirectDE
DNAH3	ENSG00000158486	DNAH3|Taira201203_XENLA_tissue_00048985|JGIv6.000000923_1179844_1349720	3335	2162	708	393	-2	0	JGIv6.000000923	1179844	1349720	1349731	25.59	2.79	DirectDE
MEST	ENSG00000264872	MEST|Taira201203_XENLA_tissue_00171326|JGIv6.000095441_106082_132984	831	550	216	60	-2	0	JGIv6.000095441	106082	132984	112580	22.53	3.97	DirectDE
LAYN	ENSG00000204381	LAYN|Kwon201107_XENLA_00048140|JGIv6.000026957_435880_462264	291	243	71	36	-1.99	0	JGIv6.000026957	435880	462264	469858	19.22	2.92	DirectDE
MMP14	ENSG00000157227	MMP14|Amin201106_XENLA_00082467|JGIv6.000018250_23695_48219	133	97	36	10	-1.99	0	JGIv6.000018250	23695	48219	22074	10.72	2.92	DirectDE
NHSL2	ENSG00000204131	NHSL2|XeXenL6RMv10008056m|JGIv6.000139871_74653_129029	266	69	53	14	-1.99	0.001	JGIv6.000139871	74653	129029	83012	14.6	3.06	DirectDE
TXLNA	ENSG00000084652	TXLNA|XeXenL6RMv10027692m|JGIv6.000031842_39590_54645	1276	991	324	136	-1.98	0	JGIv6.000031842	39590	54645	54217	8.17	3.04	DirectDE
ACAP3	ENSG00000131584	ACAP3|Taira201203_XENLA_tissue_00009150|JGIv6.000076669_587089_721440	422	157	95	22	-1.98	0	JGIv6.000076669	587089	721440	632081	18.09	3.5	DirectDE
CIC	ENSG00000079432	CIC|Taira201203_XENLA_tissue_00197780|JGIv6.000079475_23252_117434	2183	1241	476	223	-1.97	0	JGIv6.000079475	23252	117434	52159	15.01	3	DirectDE
REC8	ENSG00000100918	REC8|TC418305|JGIv6.000013870_1944724_1988654	26	19	8	1	-1.97	0.025	JGIv6.000013870	1944724	1988654	1988645	26.35	3.49	DirectDE
KIF9	ENSG00000088727	KIF9|XeXenL6RMv10033053m|JGIv6.000003892_71469_113328	1575	1055	347	191	-1.96	0	JGIv6.000003892	71469	113328	81997	16.62	3.32	DirectDE
PHYHD1	ENSG00000175287	PHYHD1|Ismailoglu201203_XENLA_00047204|JGIv6.000004346_84595_92492	694	341	149	64	-1.96	0	JGIv6.000004346	84595	92492	92015	10.76	3.86	DirectDE
CHST14	ENSG00000169105	CHST14|XeXenL6RMv10037035m|JGIv6.000045663_546365_547938	46	33	16	0	-1.96	0.006	JGIv6.000045663	546365	547938	546309	5.21	3.42	DirectDE
SORT1	ENSG00000134243	SORT1|Kwon201107_XENLA_00030116|JGIv6.000002729_579863_629605	909	749	251	92	-1.95	0	JGIv6.000002729	579863	629605	629118	7.86	2.91	DirectDE
ARHGAP42	ENSG00000165895	ARHGAP42|Park201106_XENLA_00082310|JGIv6.000004252_58527_226037	506	148	101	34	-1.95	0	JGIv6.000004252	58527	226037	207790	11.64	3.24	DirectDE
CCDC102A	ENSG00000135736	CCDC102A|BC076726|JGIv6.000059547_215481_244693	110	99	18	25	-1.95	0.015	JGIv6.000059547	215481	244693	248761	10.14	3.22	DirectDE
TNS1	ENSG00000079308	TNS1|Quigley201112_XENLA_00128497|JGIv6.000006055_581181_735106	821	536	229	53	-1.94	0	JGIv6.000006055	581181	735106	698153	8.5	2.94	DirectDE
DKK1	ENSG00000107984	DKK1|TeperekTkacz201206_XENLA_00075350|JGIv6.000001067_2073014_2077972	32	17	9	1	-1.94	0.026	JGIv6.000001067	2073014	2077972	2080368	7.5	3.86	DirectDE
ZNF593	ENSG00000142684	ZNF593|Audic201207_XENLA_00003544|JGIv6.000114481_106150_121914	211	129	50	21	-1.93	0	JGIv6.000114481	106150	121914	108280	16.81	2.89	DirectDE
TRIM45	ENSG00000134253	TRIM45|XeXenL6RMv10035317m|JGIv6.000043076_319_11675	137	98	36	13	-1.93	0	JGIv6.000043076	319	11675	1671	5.98	2.88	DirectDE
BAHD1	ENSG00000140320	BAHD1|Taira201203_XENLA_tissue_00142084|JGIv6.000045663_456567_530123	165	65	38	10	-1.93	0.001	JGIv6.000045663	456567	530123	493384	9.27	3.8	DirectDE
FHL3	ENSG00000183386	FHL3|XeXenL6RMv10024811m|JGIv6.000028479_410975_460209	156	121	31	27	-1.93	0.002	JGIv6.000028479	410975	460209	462773	9.83	2.87	DirectDE
HHIPL1	ENSG00000182218	HHIPL1|Kwon201107_XENLA_00093880|JGIv6.000123589_383008_409291	174	37	32	12	-1.93	0.008	JGIv6.000123589	383008	409291	409304	10.82	3.25	DirectDE
LAMA5	ENSG00000130702	LAMA5|XeXenL6RMv10025388m|JGIv6.000002903_263195_341829	4187	2108	1045	287	-1.92	0	JGIv6.000002903	263195	341829	264990	5.54	2.91	DirectDE
POF1B	ENSG00000124429	POF1B|Ismailoglu201203_XENLA_00029603|JGIv6.000004521_1147770_1190894	2357	1993	644	274	-1.92	0	JGIv6.000004521	1147770	1190894	1190724	13.43	3.04	DirectDE
TTC21A	ENSG00000168026	TTC21A|XeXenL6RMv10027072m|JGIv6.000031248_195145_239877	1830	1453	446	245	-1.92	0	JGIv6.000031248	195145	239877	239832	13.78	3.07	DirectDE
RAB28	ENSG00000157869	RAB28|Audic201207_XENLA_00000923|JGIv6.000003158_353424_434585	389	380	109	53	-1.92	0	JGIv6.000003158	353424	434585	434610	14.1	3.07	DirectDE
FAM46C	ENSG00000183508	FAM46C|XeXenL6RMv10040501m|JGIv6.000052037_38108_49852	3260	1749	824	242	-1.91	0	JGIv6.000052037	38108	49852	44959	15.91	2.97	DirectDE
RAB27B	ENSG00000041353	RAB27B|Taira201203_XENLA_tissue_00000570|JGIv6.000110327_69524_207565	905	702	223	119	-1.91	0	JGIv6.000110327	69524	207565	86765	17.27	2.97	DirectDE
HS6ST1	ENSG00000136720	HS6ST1|Audic201207_XENLA_00007544|JGIv6.000058938_41954_115076	1504	366	292	105	-1.91	0	JGIv6.000058938	41954	115076	73512	7.62	3.25	DirectDE
DNAH1	ENSG00000114841	DNAH1|Taira201203_XENLA_tissue_00057826|JGIv6.000009107_209826_294031	5119	3508	1278	570	-1.9	0	JGIv6.000009107	209826	294031	209794	23.47	3.38	DirectDE
TCTEX1D1	ENSG00000152760	TCTEX1D1|Taira201203_XENLA_stage_00154127|JGIv6.000044345_164127_169500	1691	1355	392	261	-1.9	0	JGIv6.000044345	164127	169500	164154	16.3	3.12	DirectDE
EHBP1	ENSG00000115504	EHBP1|Kwon201107_XENLA_00121001|JGIv6.000091076_90221_251034	410	325	108	49	-1.9	0	JGIv6.000091076	90221	251034	251055	7.26	2.93	DirectDE
TRIM37	ENSG00000108395	TRIM37|Kwon201107_XENLA_00027666|JGIv6.000024258_155198_204420	443	356	94	77	-1.9	0	JGIv6.000024258	155198	204420	204367	20.66	2.9	DirectDE
ABHD16A	ENSG00000235676	ABHD16A|Ismailoglu201203_XENLA_00033940|JGIv6.000003327_70449_91996	248	197	55	40	-1.9	0	JGIv6.000003327	70449	91996	92048	16.21	2.94	DirectDE
SLC25A34	ENSG00000162461	SLC25A34|XeXenL6RMv10021835m|JGIv6.000025241_149990_160424	553	416	138	71	-1.89	0	JGIv6.000025241	149990	160424	160500	6.64	3.24	DirectDE
HMG20B	ENSG00000064961	HMG20B|Taira201203_XENLA_stage_00117021|JGIv6.000191781_21922_50006	534	290	145	33	-1.89	0	JGIv6.000191781	21922	50006	37155	7.13	3.39	DirectDE
MALT1	ENSG00000172175	MALT1|BC084631|JGIv6.000028772_261846_314135	74	29	12	10	-1.89	0.041	JGIv6.000028772	261846	314135	268803	25.54	3.09	DirectDE
FAM83G	ENSG00000188522	FAM83G|Park201106_XENLA_00032339|JGIv6.000092693_246689_322995	342	303	106	34	-1.88	0	JGIv6.000092693	246689	322995	300886	7.56	2.83	DirectDE
PAQR5	ENSG00000137819	PAQR5|Taira201203_XENLA_tissue_00152128|JGIv6.000016771_462911_489149	518	375	128	66	-1.88	0	JGIv6.000016771	462911	489149	471352	18.03	3	DirectDE
EBP	ENSG00000147155	EBP|Taira201203_XENLA_tissue_00075585|JGIv6.000001707_1913085_1918829	38	41	9	8	-1.88	0.041	JGIv6.000001707	1913085	1918829	1917837	12.29	2.87	DirectDE
ZFHX4	ENSG00000091656	ZFHX4|Taira201203_XENLA_stage_00013201|JGIv6.000154531_450176_478545	21	12	7	0	-1.88	0.047	JGIv6.000154531	450176	478545	450798	7.12	3.2	DirectDE
HHLA2	ENSG00000114455	HHLA2|Quigley201207_XENLA_00022739|JGIv6.000066070_1515667_1533756	2027	1209	532	175	-1.87	0	JGIv6.000066070	1515667	1533756	1529646	15.29	3.49	DirectDE
GALNT4	ENSG00000257594	GALNT4|Ismailoglu201203_XENLA_00057123|JGIv6.000019531_419333_459312	3307	1966	816	335	-1.87	0	JGIv6.000019531	419333	459312	459293	16.57	3.16	DirectDE
KLHL25	ENSG00000183655	KLHL25|XeXenL6RMv10003521m|JGIv6.000113840_731240_759901	333	296	82	55	-1.87	0	JGIv6.000113840	731240	759901	759946	12.98	2.86	DirectDE
FAM102B	ENSG00000162636	FAM102B|Ismailoglu201203_XENLA_00059079|JGIv6.000033937_884245_913076	219	145	66	14	-1.86	0	JGIv6.000033937	884245	913076	884448	8.67	4.42	DirectDE
RNF32	ENSG00000105982	RNF32|Taira201203_XENLA_tissue_00243454|JGIv6.000036931_751462_793946	138	144	53	9	-1.86	0	JGIv6.000036931	751462	793946	751598	16.39	2.93	DirectDE
OSBPL9	ENSG00000117859	OSBPL9|Kwon201107_XENLA_00003280|JGIv6.000014253_436096_511434	227	272	51	59	-1.86	0.003	JGIv6.000014253	436096	511434	511452	11.33	2.98	DirectDE
PLXNA3	ENSG00000130827	PLXNA3|XeXenL6RMv10012338m|JGIv6.000016891_1460428_1519564	605	456	134	101	-1.85	0	JGIv6.000016891	1460428	1519564	1503140	10.5	2.89	DirectDE
DNAH7	ENSG00000118997	DNAH7|Quigley201112_XENLA_00067723|JGIv6.000057481_1511677_1590119	5589	3924	1578	545	-1.84	0	JGIv6.000057481	1511677	1590119	1588115	12.56	2.87	DirectDE
CCDC150	ENSG00000144395	CCDC150|Taira201203_XENLA_tissue_00043415|JGIv6.000011695_35750_89958	1027	745	270	126	-1.84	0	JGIv6.000011695	35750	89958	35811	19.21	3.39	DirectDE
CHKA	ENSG00000110721	CHKA|Park201106_XENLA_00025589|JGIv6.000037378_28108_58062	228	77	44	24	-1.84	0.003	JGIv6.000037378	28108	58062	27997	16.67	3.11	DirectDE
MYOF	ENSG00000138119	MYOF|Ismailoglu201203_XENLA_00039207|JGIv6.000119112_291423_394158	3170	1234	760	230	-1.83	0	JGIv6.000119112	291423	394158	291495	9.52	3.58	DirectDE
SEMA5B	ENSG00000082684	SEMA5B|Quigley201207_XENLA_00060990|JGIv6.000035707_438157_554478	352	195	99	24	-1.83	0	JGIv6.000035707	438157	554478	526760	6.85	3.08	DirectDE
IQCA1	ENSG00000132321	IQCA1|Taira201203_XENLA_tissue_00108457|JGIv6.000046866_712734_802491	1315	1024	352	176	-1.82	0	JGIv6.000046866	712734	802491	712736	22.84	3.03	DirectDE
NFIL3	ENSG00000165030	NFIL3|Quigley201207_XENLA_00114436|JGIv6.000053693_89705_107494	618	344	172	45	-1.82	0	JGIv6.000053693	89705	107494	94056	13.03	3.46	DirectDE
PACRG	ENSG00000112530	PACRG|Chung201110_XENLA_00002689|JGIv6.000221507_32419_100560	105	116	36	14	-1.82	0.001	JGIv6.000221507	32419	100560	100303	29.23	3.85	DirectDE
CTC1	ENSG00000178971	CTC1|Amin201106_XENLA_00091579|JGIv6.000141181_135870_141912	111	53	22	15	-1.82	0.012	JGIv6.000141181	135870	141912	127148	5.18	4.28	DirectDE
COL4A3BP	ENSG00000113163	COL4A3BP|Kwon201107_XENLA_00011397|JGIv6.000061902_587466_664111	1112	720	248	168	-1.81	0	JGIv6.000061902	587466	664111	587386	15.49	2.93	DirectDE
SLC35D2	ENSG00000130958	SLC35D2|Audic201207_XENLA_00000778|JGIv6.000031663_166280_199805	147	122	25	36	-1.81	0.023	JGIv6.000031663	166280	199805	207091	17.16	2.97	DirectDE
CFP	ENSG00000126759	CFP|Chung201110_XENLA_00003251|JGIv6.000009499_203572_207070	90	55	22	11	-1.8	0.007	JGIv6.000009499	203572	207070	204251	5	3.41	DirectDE
AXDND1	ENSG00000162779	AXDND1|Quigley201207_XENLA_00052350|JGIv6.000122332_24420_56248	886	719	269	102	-1.79	0	JGIv6.000122332	24420	56248	56205	15.08	2.88	DirectDE
ATG9B	ENSG00000181652	ATG9B|Taira201203_XENLA_tissue_00277240|JGIv6.000016779_87783_114227	435	317	126	48	-1.79	0	JGIv6.000016779	87783	114227	114890	7.12	2.88	DirectDE
TMC5	ENSG00000103534	TMC5|Taira201203_XENLA_tissue_00270387|JGIv6.000018282_519538_573056	782	391	174	96	-1.79	0	JGIv6.000018282	519538	573056	519513	16.48	2.88	DirectDE
ZADH2	ENSG00000180011	ZADH2|TC419213|JGIv6.000017220_477653_488419	59	41	18	5	-1.79	0.011	JGIv6.000017220	477653	488419	494527	7.11	4.25	DirectDE
OVOL1	ENSG00000172818	OVOL1|Quigley201112_XENLA_00117825|JGIv6.000018989_207182_237733	16	15	7	0	-1.79	0.05	JGIv6.000018989	207182	237733	223538	10.14	4.6	DirectDE
SPATA13	ENSG00000182957	SPATA13|Taira201203_XENLA_tissue_00266774|JGIv6.000056320_523754_574977	853	541	249	74	-1.78	0	JGIv6.000056320	523754	574977	573228	7.89	4.42	DirectDE
SESTD1	ENSG00000187231	SESTD1|XeXenL6RMv10040165m|JGIv6.000051341_821202_905722	498	446	153	67	-1.78	0	JGIv6.000051341	821202	905722	905951	10.85	2.86	DirectDE
HOXA3	ENSG00000105997	HOXA3|Amin201106_XENLA_00022950|JGIv6.000004244_1677189_1696725	110	50	27	10	-1.78	0.005	JGIv6.000004244	1677189	1696725	1688110	13.07	2.89	DirectDE
SLC5A6	ENSG00000138074	SLC5A6|Taira201203_XENLA_tissue_00207134|JGIv6.000010936_107814_132984	1502	887	417	143	-1.77	0	JGIv6.000010936	107814	132984	133790	8.76	3.48	DirectDE
HSD17B12	ENSG00000149084	HSD17B12|NM_001086586|JGIv6.000040300_429407_493711	245	237	91	22	-1.77	0	JGIv6.000040300	429407	493711	429133	26.57	3.88	DirectDE
FAM169A	ENSG00000198780	FAM169A|XeXenL6RMv10041184m|JGIv6.000053221_108445_153771	453	167	121	24	-1.77	0	JGIv6.000053221	108445	153771	148253	16.14	3.04	DirectDE
PDP2	ENSG00000172840	PDP2|Taira201203_XENLA_tissue_00194677|JGIv6.000062966_7498_104987	333	219	76	53	-1.77	0	JGIv6.000062966	7498	104987	96319	8.36	2.93	DirectDE
SCUBE2	ENSG00000175356	SCUBE2|XeXenL6RMv10006465m|JGIv6.000130898_23186_67070	86	34	23	5	-1.77	0.009	JGIv6.000130898	23186	67070	22743	9.24	3.13	DirectDE
WDR63	ENSG00000162643	WDR63|XeXenL6RMv10048012m|JGIv6.000072172_751325_810859	1763	1469	500	263	-1.76	0	JGIv6.000072172	751325	810859	799235	16.22	3.54	DirectDE
KIAA0586	ENSG00000100578	KIAA0586|XeXenL6RMv10030176m|JGIv6.000034834_632608_758409	593	457	163	84	-1.76	0	JGIv6.000034834	632608	758409	753212	15.48	3.12	DirectDE
CADM4	ENSG00000105767	CADM4|Taira201203_XENLA_tissue_00010263|JGIv6.000050575_410611_672346	845	699	220	143	-1.76	0	JGIv6.000050575	410611	672346	666062	12.25	3.41	DirectDE
PLD1	ENSG00000075651	PLD1|Taira201203_XENLA_stage_00028213|JGIv6.000031951_8358_84541	445	437	130	78	-1.76	0	JGIv6.000031951	8358	84541	84660	10.14	3.54	DirectDE
SH3RF1	ENSG00000154447	SH3RF1|Kwon201107_XENLA_00031864|JGIv6.000022646_29041_131890	1445	862	394	155	-1.75	0	JGIv6.000022646	29041	131890	31107	15.8	2.84	DirectDE
SLC4A1	ENSG00000004939	SLC4A1|XeXenL6RMv10029777m|JGIv6.000034461_556262_565514	1511	839	392	164	-1.75	0	JGIv6.000034461	556262	565514	565710	11.03	4.35	DirectDE
ARL6IP1	ENSG00000170540	ARL6IP1|XeXenL6RMv10014352m|JGIv6.000018282_973550_982947	628	467	165	95	-1.75	0	JGIv6.000018282	973550	982947	973541	8.82	2.97	DirectDE
MEGF8	ENSG00000105429	MEGF8|XeXenL6RMv10004985m|JGIv6.000122011_251206_308478	498	448	136	89	-1.75	0	JGIv6.000122011	251206	308478	308507	9.71	2.88	DirectDE
SP7	ENSG00000170374	SP7|Kwon201107_XENLA_00096283|JGIv6.000017020_500582_522290	8545	7297	2936	860	-1.74	0	JGIv6.000017020	500582	522290	529989	14.72	3.32	DirectDE
RAB36	ENSG00000100228	RAB36|XeXenL6RMv10049703m|JGIv6.000077854_156150_174641	935	770	254	153	-1.74	0	JGIv6.000077854	156150	174641	151303	22.99	2.89	DirectDE
CA7	ENSG00000168748	CA7|Taira201203_XENLA_stage_00014056|JGIv6.000062966_7498_104987	1209	364	344	32	-1.74	0	JGIv6.000062966	7498	104987	96319	8.36	2.93	DirectDE
SESN3	ENSG00000149212	SESN3|TeperekTkacz201206_XENLA_00046107|JGIv6.000054173_115741_195093	303	238	75	54	-1.74	0	JGIv6.000054173	115741	195093	192136	12.1	3.82	DirectDE
DLX3	ENSG00000064195	DLX3|TeperekTkacz201206_XENLA_00026045|JGIv6.000041838_2973_11132	9990	7113	3045	1086	-1.73	0	JGIv6.000041838	2973	11132	7532	17.57	2.82	DirectDE
PRKCA	ENSG00000154229	PRKCA|Park201106_XENLA_00132964|JGIv6.000000694_623963_729306	2540	1595	705	292	-1.73	0	JGIv6.000000694	623963	729306	671276	14.31	3.35	DirectDE
KRT222	ENSG00000213424	KRT222|Park201106_XENLA_00155209|JGIv6.000052588_121894_137007	290	144	89	15	-1.73	0	JGIv6.000052588	121894	137007	126853	24.75	2.91	DirectDE
AMOT	ENSG00000126016	AMOT|Taira201203_XENLA_tissue_00243670|JGIv6.000071612_2002858_2049087	156	103	47	15	-1.73	0.001	JGIv6.000071612	2002858	2049087	2017717	14.06	2.96	DirectDE
DPP9	ENSG00000142002	DPP9|Taira201203_XENLA_tissue_00199689|JGIv6.000105539_133198_155609	201	99	49	23	-1.73	0.001	JGIv6.000105539	133198	155609	133055	12.68	3.15	DirectDE
TBC1D2B	ENSG00000167202	TBC1D2B|XeXenL6RMv10041005m|JGIv6.000052764_466706_493464	42	21	15	0	-1.73	0.024	JGIv6.000052764	466706	493464	466222	10.19	2.95	DirectDE
MEIS2	ENSG00000134138	MEIS2|Taira201203_XENLA_tissue_00019568|JGIv6.000025613_2159841_2270809	551	207	144	39	-1.72	0	JGIv6.000025613	2159841	2270809	2246528	7.2	4.26	DirectDE
TEKT2	ENSG00000092850	TEKT2|Taira201203_XENLA_tissue_00051127|JGIv6.000084309_393211_410678	2158	1634	669	255	-1.71	0	JGIv6.000084309	393211	410678	410786	21.14	3.43	DirectDE
ITPR3	ENSG00000096433	ITPR3|Taira201203_XENLA_tissue_00251023|JGIv6.000034158_209843_395897	21429	12547	5983	2334	-1.71	0	JGIv6.000034158	209843	395897	259409	9.19	2.95	DirectDE
RPGRIP1L	ENSG00000103494	RPGRIP1L|Taira201203_XENLA_stage_00091938|JGIv6.000024530_4280_316341	1476	1221	474	185	-1.71	0	JGIv6.000024530	4280	316341	201777	28.8	2.87	DirectDE
SPINT1	ENSG00000166145	SPINT1|Quigley201112_XENLA_00100953|JGIv6.000059649_894165_924235	4680	2804	1206	619	-1.71	0	JGIv6.000059649	894165	924235	924237	14.22	3.06	DirectDE
ATP2A3	ENSG00000074370	ATP2A3|TeperekTkacz201206_XENLA_00035064|JGIv6.000029603_372175_467545	1397	752	362	163	-1.71	0	JGIv6.000029603	372175	467545	398706	14.94	3.57	DirectDE
LRRC23	ENSG00000010626	LRRC23|XeXenL6RMv10031809m|JGIv6.000003712_150321_195453	582	449	163	89	-1.71	0	JGIv6.000003712	150321	195453	186409	28.07	2.78	DirectDE
TTBK2	ENSG00000128881	TTBK2|Kwon201107_XENLA_00024496|JGIv6.000003879_2233453_2293230	503	317	137	63	-1.71	0	JGIv6.000003879	2233453	2293230	2233437	12.22	2.97	DirectDE
EGLN3	ENSG00000129521	EGLN3|TC419123|JGIv6.000102080_87343_96935	210	217	80	24	-1.71	0	JGIv6.000102080	87343	96935	97036	13.91	3.24	DirectDE
ENOX1	ENSG00000120658	ENOX1|Kwon201107_XENLA_00090219|JGIv6.000022198_343718_719346	139	99	35	23	-1.71	0.005	JGIv6.000022198	343718	719346	530526	8.09	4.19	DirectDE
RASSF8	ENSG00000123094	RASSF8|Amin201106_XENLA_00044526|JGIv6.000037540_55421_66022	68	35	21	4	-1.71	0.012	JGIv6.000037540	55421	66022	60861	7.66	2.86	DirectDE
ARMC3	ENSG00000165309	ARMC3|Taira201203_XENLA_tissue_00175046|JGIv6.000018689_846948_887439	2270	1667	639	329	-1.7	0	JGIv6.000018689	846948	887439	887468	13.17	3.4	DirectDE
PNPLA3	ENSG00000100344	PNPLA3|TeperekTkacz201202_XENLA_00153231|JGIv6.000011623_29530_41221	656	283	177	54	-1.7	0	JGIv6.000011623	29530	41221	38680	8.48	2.94	DirectDE
TTC37	ENSG00000198677	TTC37|XeXenL6RMv10028206m|JGIv6.000032440_1044046_1136589	200	180	62	31	-1.7	0	JGIv6.000032440	1044046	1136589	1136640	10.82	4.1	DirectDE
PLXNB3	ENSG00000198753	PLXNB3|mgEST_Xl4jul2012_1013089609|JGIv6.000035943_79154_82774	161	96	40	23	-1.7	0.003	JGIv6.000035943	79154	82774	73951	11.87	4.72	DirectDE
RSPH10B	ENSG00000155026	RSPH10B|XeXenL6RMv10032942m|JGIv6.000038835_7696_19508	831	652	251	115	-1.69	0	JGIv6.000038835	7696	19508	7737	13.88	3.24	DirectDE
SH3GL1	ENSG00000141985	SH3GL1|Ismailoglu201203_XENLA_00059200|JGIv6.000022145_144426_161019	532	392	153	76	-1.69	0	JGIv6.000022145	144426	161019	160968	10.35	4.59	DirectDE
PPP1R32	ENSG00000162148	PPP1R32|Taira201203_XENLA_tissue_00289255|JGIv6.000007381_1670033_1693784	1511	959	428	186	-1.68	0	JGIv6.000007381	1670033	1693784	1691791	16.71	3.12	DirectDE
FAM166B	ENSG00000215187	FAM166B|Amin201106_XENLA_00057878|JGIv6.000066061_76864_78614	530	388	183	47	-1.67	0	JGIv6.000066061	76864	78614	67640	14.12	4.72	DirectDE
NIPAL1	ENSG00000163293	NIPAL1|Taira201203_XENLA_tissue_00252883|JGIv6.000011405_691688_718200	295	198	88	36	-1.67	0	JGIv6.000011405	691688	718200	717515	15.76	2.87	DirectDE
MEX3B	ENSG00000183496	MEX3B|Amin201106_XENLA_00009430|JGIv6.000010522_1827750_1833184	166	217	60	36	-1.67	0.001	JGIv6.000010522	1827750	1833184	1833289	7.58	2.94	DirectDE
RGS22	ENSG00000132554	RGS22|XeXenL6RMv10046623m|JGIv6.000068497_1356162_1399501	167	45	42	11	-1.67	0.011	JGIv6.000068497	1356162	1399501	1403960	11	3.98	DirectDE
PDE4C	ENSG00000105650	PDE4C|Ismailoglu201203_XENLA_00022790|JGIv6.000089211_322035_441128	2063	1278	617	228	-1.66	0	JGIv6.000089211	322035	441128	441172	6.49	4.93	DirectDE
OSBPL2	ENSG00000130703	OSBPL2|Taira201203_XENLA_tissue_00154226|JGIv6.000035503_224578_277840	10146	7178	2957	1426	-1.66	0	JGIv6.000035503	224578	277840	267325	14.95	2.93	DirectDE
GLB1L2	ENSG00000149328	GLB1L2|Quigley201207_XENLA_00117517|JGIv6.000007042_348530_382538	3576	2485	1034	497	-1.66	0	JGIv6.000007042	348530	382538	348774	23.98	3.96	DirectDE
CCPG1	ENSG00000260916	CCPG1|Taira201203_XENLA_tissue_00215749|JGIv6.000006721_1628550_1683822	1002	604	282	124	-1.66	0	JGIv6.000006721	1628550	1683822	1634959	13.27	3.52	DirectDE
LRRC34	ENSG00000171757	LRRC34|TC421126|JGIv6.000011132_748878_763920	1322	978	378	204	-1.66	0	JGIv6.000011132	748878	763920	748838	21.61	3.24	DirectDE
LRRC9	ENSG00000131951	LRRC9|Quigley201207_XENLA_00068857|JGIv6.000004681_17143_71903	1115	763	301	173	-1.66	0	JGIv6.000004681	17143	71903	17134	21.6	3.02	DirectDE
SH3GLB2	ENSG00000148341	SH3GLB2|XeXenL6RMv10035614m|JGIv6.000004346_31485_48624	164	117	46	25	-1.66	0.002	JGIv6.000004346	31485	48624	34192	11.11	4.25	DirectDE
ELAVL3	ENSG00000196361	ELAVL3|Horb201201_XENLA_00056022|JGIv6.000170203_26979_53222	27	29	12	2	-1.66	0.034	JGIv6.000170203	26979	53222	22157	15.35	3.99	DirectDE
HYDIN	ENSG00000157423	HYDIN|Quigley201112_XENLA_00107095|JGIv6.000024926_769734_887105	6657	4527	2038	813	-1.65	0	JGIv6.000024926	769734	887105	887087	23.92	3.78	DirectDE
SHROOM1	ENSG00000164403	SHROOM1|Kwon201107_XENLA_00037636|JGIv6.000025992_240379_282488	914	452	286	62	-1.65	0	JGIv6.000025992	240379	282488	278926	19.85	2.92	DirectDE
LRP2BP	ENSG00000109771	LRP2BP|TC415078|JGIv6.000022503_483142_501763	557	357	161	71	-1.65	0	JGIv6.000022503	483142	501763	483178	18.11	3	DirectDE
CYP27A1	ENSG00000135929	CYP27A1|XeXenL6RMv10030909m|JGIv6.000035768_113_13285	1207	1281	379	256	-1.65	0	JGIv6.000035768	113	13285	16885	18	3.13	DirectDE
MTMR11	ENSG00000264524	MTMR11|Taira201203_XENLA_tissue_00117732|JGIv6.000231836_81594_126893	123	35	36	4	-1.65	0.013	JGIv6.000231836	81594	126893	117227	8.6	4.25	DirectDE
DNAL4	ENSG00000100246	DNAL4|Audic201207_XENLA_00007389|JGIv6.000015015_220496_228491	4072	3506	1294	651	-1.64	0	JGIv6.000015015	220496	228491	228404	23.53	5.41	DirectDE
ADCY6	ENSG00000174233	ADCY6|Taira201203_XENLA_tissue_00172231|JGIv6.000148062_6720_116491	1542	753	444	144	-1.64	0	JGIv6.000148062	6720	116491	93567	17.83	2.85	DirectDE
TTC18	ENSG00000156042	TTC18|XeXenL6RMv10015478m|JGIv6.000019172_633995_682082	1883	1655	521	385	-1.64	0	JGIv6.000019172	633995	682082	629372	39.73	7.69	DirectDE
SPSB3	ENSG00000162032	SPSB3|BC087357|JGIv6.000027567_1850350_1860372	74	79	28	11	-1.64	0.006	JGIv6.000027567	1850350	1860372	1850286	5.84	4.99	DirectDE
GOLM1	ENSG00000135052	GOLM1|Ismailoglu201203_XENLA_00003802|JGIv6.000002955_328128_364980	4523	2919	1364	555	-1.63	0	JGIv6.000002955	328128	364980	328186	21.88	3.76	DirectDE
EPB41L4A	ENSG00000129595	EPB41L4A|Chung201110_XENLA_00084559|JGIv6.000076438_1535954_1664952	1533	801	416	185	-1.63	0	JGIv6.000076438	1535954	1664952	1541621	22.53	2.96	DirectDE
ARNTL	ENSG00000133794	ARNTL|BC077551|JGIv6.000003546_74931_90531	521	389	153	82	-1.63	0	JGIv6.000003546	74931	90531	92477	9.21	3.2	DirectDE
CCDC108	ENSG00000181378	CCDC108|Taira201203_XENLA_tissue_00150249|JGIv6.000035768_345559_388516	3164	2339	958	473	-1.62	0	JGIv6.000035768	345559	388516	366495	22.83	3.77	DirectDE
TMEM38B	ENSG00000095209	TMEM38B|XeXenL6RMv10054253m|JGIv6.000093193_395490_410009	660	1152	233	238	-1.62	0.002	JGIv6.000093193	395490	410009	416348	14.15	2.97	DirectDE
WDR49	ENSG00000174776	WDR49|Quigley201207_XENLA_00046724|JGIv6.000015864_689828_742772	1533	1002	485	176	-1.61	0	JGIv6.000015864	689828	742772	689898	18.23	3.35	DirectDE
CAST	ENSG00000153113	CAST|Taira201203_XENLA_tissue_00193477|JGIv6.000032440_1550654_1634045	2618	1728	806	334	-1.61	0	JGIv6.000032440	1550654	1634045	1582451	17.8	2.89	DirectDE
MYCBPAP	ENSG00000136449	MYCBPAP|Taira201203_XENLA_tissue_00043999|JGIv6.000113336_128721_150335	932	845	297	169	-1.61	0	JGIv6.000113336	128721	150335	128754	28.23	4.76	DirectDE
RIBC1	ENSG00000158423	RIBC1|TC421643|JGIv6.000109246_132687_137608	667	457	208	86	-1.61	0	JGIv6.000109246	132687	137608	137636	12.48	3	DirectDE
ITGB3	ENSG00000259207	ITGB3|Quigley201207_XENLA_00031592|JGIv6.000059851_27969_48147	1770	1023	581	157	-1.6	0	JGIv6.000059851	27969	48147	30317	12.72	2.93	DirectDE
UBA5	ENSG00000081307	UBA5|Horb201201_XENLA_00079159|JGIv6.000020307_285535_297769	683	540	261	61	-1.6	0	JGIv6.000020307	285535	297769	285725	12.2	3.42	DirectDE
DCDC2	ENSG00000146038	DCDC2|XeXenL6RMv10034367m|JGIv6.000412819_42281_80213	483	315	156	54	-1.6	0	JGIv6.000412819	42281	80213	42257	10.53	3.76	DirectDE
EVPL	ENSG00000167880	EVPL|Horb201201_XENLA_00182300|JGIv6.000004517_1084989_1139595	1824	1019	583	171	-1.59	0	JGIv6.000004517	1084989	1139595	1127312	7.9	3.21	DirectDE
WDR19	ENSG00000157796	WDR19|Quigley201112_XENLA_00063516|JGIv6.000013508_1079494_1116120	1001	860	355	140	-1.59	0	JGIv6.000013508	1079494	1116120	1116058	24.11	3.49	DirectDE
CEP112	ENSG00000154240	CEP112|Kwon201107_XENLA_00020703|JGIv6.000008525_534474_660184	760	596	219	141	-1.59	0	JGIv6.000008525	534474	660184	660095	22.25	2.78	DirectDE
LRRC71	ENSG00000160838	LRRC71|TC467390|JGIv6.000019278_13763_18492	130	104	42	20	-1.59	0.004	JGIv6.000019278	13763	18492	21358	12.29	3	DirectDE
PTBP3	ENSG00000119314	PTBP3|Quigley201207_XENLA_00071219|JGIv6.000011451_145012_235162	3743	2198	1114	468	-1.58	0	JGIv6.000011451	145012	235162	204604	10.73	4.1	DirectDE
LEPREL4	ENSG00000141696	LEPREL4|Ismailoglu201203_XENLA_00026030|JGIv6.000010474_865869_873073	627	441	206	80	-1.58	0	JGIv6.000010474	865869	873073	873649	7.29	4.37	DirectDE
VWA3B	ENSG00000168658	VWA3B|XeXenL6RMv10043425m|JGIv6.000059150_275029_343867	415	184	107	53	-1.58	0	JGIv6.000059150	275029	343867	343901	17.84	2.96	DirectDE
N4BP3	ENSG00000145911	N4BP3|Ismailoglu201203_XENLA_00070240|JGIv6.000016161_430893_465049	111	65	35	12	-1.58	0.008	JGIv6.000016161	430893	465049	465036	8.97	4.47	DirectDE
IRF3	ENSG00000126456	IRF3|Taira201203_XENLA_tissue_00275520|JGIv6.000014602_310370_327524	76	33	25	4	-1.58	0.021	JGIv6.000014602	310370	327524	323531	16.41	3.63	DirectDE
WDPCP	ENSG00000143951	WDPCP|Quigley201207_XENLA_00003971|JGIv6.000017168_47401_129366	45	68	20	10	-1.58	0.03	JGIv6.000017168	47401	129366	47408	13.43	3.4	DirectDE
FNDC3B	ENSG00000075420	FNDC3B|XeXenL6RMv10027759m|JGIv6.000031951_200017_377753	100	20	28	4	-1.58	0.045	JGIv6.000031951	200017	377753	203355	9.94	3.72	DirectDE
MXD1	ENSG00000059728	MXD1|XeXenL6RMv10019837m|JGIv6.000023184_976271_991893	22	31	12	2	-1.58	0.05	JGIv6.000023184	976271	991893	975966	5.67	4.43	DirectDE
CETN3	ENSG00000153140	CETN3|Quigley201112_XENLA_00045345|JGIv6.000034489_116755_125494	1772	1651	605	315	-1.57	0	JGIv6.000034489	116755	125494	116867	19.05	3.27	DirectDE
TTC39A	ENSG00000085831	TTC39A|Taira201203_XENLA_stage_00010365|JGIv6.000014253_619588_668394	896	536	285	100	-1.57	0	JGIv6.000014253	619588	668394	628085	9.8	3.74	DirectDE
DNMT1	ENSG00000130816	DNMT1|Taira201203_XENLA_stage_00214429|JGIv6.000025588_266726_309419	876	634	283	124	-1.57	0	JGIv6.000025588	266726	309419	266455	9.67	2.94	DirectDE
BDH1	ENSG00000161267	BDH1|Ismailoglu201203_XENLA_00053022|JGIv6.000004824_745146_767771	229	124	70	25	-1.57	0.001	JGIv6.000004824	745146	767771	742756	10.2	3.41	DirectDE
LRRC73	ENSG00000204052	LRRC73|Ismailoglu201203_XENLA_00066591|JGIv6.000010009_256946_262065	195	170	66	32	-1.57	0.001	JGIv6.000010009	256946	262065	256667	16.71	2.92	DirectDE
TMEM64	ENSG00000180694	TMEM64|Taira201203_XENLA_stage_00164101|JGIv6.000032153_612700_636580	76	58	28	8	-1.57	0.01	JGIv6.000032153	612700	636580	636591	12.21	2.87	DirectDE
NME5	ENSG00000112981	NME5|Ismailoglu201203_XENLA_00036573|JGIv6.000010627_314220_357440	2985	2266	1077	349	-1.56	0	JGIv6.000010627	314220	357440	324355	43.97	6.06	DirectDE
ACY3	ENSG00000132744	ACY3|BC125990|JGIv6.000024258_1543213_1560185	552	349	182	62	-1.56	0	JGIv6.000024258	1543213	1560185	1560095	11.52	3.27	DirectDE
DAP3	ENSG00000132676	DAP3|Ismailoglu201203_XENLA_00022897|JGIv6.000057964_456_8239	318	290	104	60	-1.56	0	JGIv6.000057964	456	8239	2865	10.6	2.99	DirectDE
ANK3	ENSG00000151150	ANK3|Taira201203_XENLA_tissue_00230421|JGIv6.000041854_48450_410023	1644	978	545	168	-1.55	0	JGIv6.000041854	48450	410023	175627	16.97	3	DirectDE
FRY	ENSG00000073910	FRY|XeXenL6RMv10006796m|JGIv6.000013328_527970_749217	710	278	199	70	-1.55	0	JGIv6.000013328	527970	749217	704275	8.36	4.16	DirectDE
SLMAP	ENSG00000163681	SLMAP|TC429753|JGIv6.000050497_59689_443958	726	483	231	101	-1.54	0	JGIv6.000050497	59689	443958	370835	14.89	3.19	DirectDE
KIF1C	ENSG00000129250	KIF1C|Taira201203_XENLA_tissue_00224392|JGIv6.000281033_27705_198931	381	248	120	53	-1.54	0	JGIv6.000281033	27705	198931	27694	12.39	3.79	DirectDE
ARHGEF18	ENSG00000104880	ARHGEF18|Kwon201107_XENLA_00002718|JGIv6.000063659_166996_216429	222	139	64	35	-1.54	0.003	JGIv6.000063659	166996	216429	177014	9.15	4.89	DirectDE
MICAL2	ENSG00000133816	MICAL2|Amin201106_XENLA_00072712|JGIv6.000003546_383545_492910	159	68	52	10	-1.54	0.004	JGIv6.000003546	383545	492910	492886	8.03	3.8	DirectDE
AMOTL2	ENSG00000114019	AMOTL2|Park201106_XENLA_00133067|JGIv6.000004012_898654_920645	1413	1113	535	165	-1.53	0	JGIv6.000004012	898654	920645	907382	15.2	3.43	DirectDE
GAB3	ENSG00000160219	GAB3|XeXenL6RMv10047746m|JGIv6.000071612_235997_298243	295	158	103	22	-1.53	0	JGIv6.000071612	235997	298243	259921	21.76	3	DirectDE
KLHL22	ENSG00000099910	KLHL22|Taira201203_XENLA_stage_00152044|JGIv6.000077854_558091_581786	277	208	84	50	-1.53	0.001	JGIv6.000077854	558091	581786	563201	9.62	3.8	DirectDE
PRR11	ENSG00000068489	PRR11|Taira201203_XENLA_stage_00103418|JGIv6.000024258_209402_238744	290	147	72	49	-1.53	0.005	JGIv6.000024258	209402	238744	204367	20.66	2.9	DirectDE
IGSF9B	ENSG00000080854	IGSF9B|Kwon201107_XENLA_00025014|JGIv6.000121231_1374258_1443158	66	25	22	3	-1.53	0.037	JGIv6.000121231	1374258	1443158	1443674	7.08	3.87	DirectDE
ACSL1	ENSG00000151726	ACSL1|Audic201207_XENLA_00006896|JGIv6.000027981_391315_438701	20970	13001	6906	2532	-1.52	0	JGIv6.000027981	391315	438701	433426	13.84	4.42	DirectDE
FGFR1	ENSG00000077782	FGFR1|TC414341|JGIv6.000006254_287304_336581	1158	813	415	132	-1.52	0	JGIv6.000006254	287304	336581	327516	13.57	3.25	DirectDE
MDM1	ENSG00000111554	MDM1|XeXenL6RMv10013054m|JGIv6.000173212_135263_197737	2063	1555	716	290	-1.52	0	JGIv6.000173212	135263	197737	197778	14.4	4.93	DirectDE
MYCBP	ENSG00000214114	MYCBP|Taira201203_XENLA_stage_00038459|JGIv6.000072899_96604_104418	729	677	278	114	-1.52	0	JGIv6.000072899	96604	104418	104510	40.9	3.92	DirectDE
ESYT3	ENSG00000158220	ESYT3|Taira201203_XENLA_tissue_00066366|JGIv6.000020080_979848_998666	378	188	118	39	-1.52	0	JGIv6.000020080	979848	998666	983715	10.12	4.12	DirectDE
LRRC63	ENSG00000173988	LRRC63|Quigley201207_XENLA_00060225|JGIv6.000007337_1457533_1471314	506	442	151	112	-1.52	0	JGIv6.000007337	1457533	1471314	1471253	19.09	2.99	DirectDE
RP1	ENSG00000104237	RP1|Taira201203_XENLA_tissue_00100228|JGIv6.000068466_21572_85950	243	131	80	24	-1.52	0.001	JGIv6.000068466	21572	85950	21580	16.59	3.02	DirectDE
SOWAHA	ENSG00000198944	SOWAHA|Taira201203_XENLA_stage_00033865|JGIv6.000035257_578816_582558	2611	1339	827	282	-1.51	0	JGIv6.000035257	578816	582558	581921	13.41	2.91	DirectDE
DDIT4	ENSG00000168209	DDIT4|Taira201203_XENLA_stage_00198975|JGIv6.000007043_378519_381771	5353	3609	1738	770	-1.51	0	JGIv6.000007043	378519	381771	378333	8.48	2.95	DirectDE
CNTRL	ENSG00000119397	CNTRL|XeXenL6RMv10019945m|JGIv6.000232495_61311_210284	2576	2028	859	433	-1.51	0	JGIv6.000232495	61311	210284	96258	11.5	2.91	DirectDE
TEX9	ENSG00000151575	TEX9|TeperekTkacz201202_XENLA_00126115|JGIv6.000006721_1254516_1273782	1889	1477	601	345	-1.51	0	JGIv6.000006721	1254516	1273782	1273921	14.56	3.06	DirectDE
RGS12	ENSG00000159788	RGS12|Quigley201112_XENLA_00021078|JGIv6.000065921_214205_703939	828	656	300	116	-1.51	0	JGIv6.000065921	214205	703939	214579	10.8	4.13	DirectDE
SPEF1	ENSG00000101222	SPEF1|Quigley201207_XENLA_00056965|JGIv6.000266694_28509_43004	470	229	153	43	-1.51	0	JGIv6.000266694	28509	43004	28645	20.86	2.96	DirectDE
AKR1C2	ENSG00000265231	AKR1C2|Quigley201207_XENLA_00014857|JGIv6.000074446_412620_453755	545	248	149	73	-1.51	0	JGIv6.000074446	412620	453755	440001	13.95	4.1	DirectDE
EEFSEC	ENSG00000132394	EEFSEC|Ismailoglu201203_XENLA_00048455|JGIv6.000140265_227536_381065	342	242	100	64	-1.51	0.001	JGIv6.000140265	227536	381065	389986	17.84	3.63	DirectDE
LIPA	ENSG00000107798	LIPA|TC420873|JGIv6.000083368_216493_233907	168	147	59	29	-1.51	0.002	JGIv6.000083368	216493	233907	208482	12.75	3.58	DirectDE
PIK3R6	ENSG00000174083	PIK3R6|Taira201203_XENLA_tissue_00045932|JGIv6.000044373_792549_820527	105	78	34	17	-1.51	0.012	JGIv6.000044373	792549	820527	793773	7.93	3.04	DirectDE
TTC22	ENSG00000006555	TTC22|Quigley201112_XENLA_00062300|JGIv6.000003160_474836_487219	1194	761	387	164	-1.5	0	JGIv6.000003160	474836	487219	470262	15.89	3.06	DirectDE
CEP164	ENSG00000110274	CEP164|Kwon201107_XENLA_00044934|JGIv6.000004762_4824_81946	1308	916	425	204	-1.5	0	JGIv6.000004762	4824	81946	53608	31.75	4.17	DirectDE
GALNT7	ENSG00000109586	GALNT7|Veenstra201204_XENLA_00028358|JGIv6.000003975_10725_78324	739	526	246	110	-1.5	0	JGIv6.000003975	10725	78324	78678	17.47	2.95	DirectDE
NRG1	ENSG00000157168	NRG1|Taira201203_XENLA_tissue_00136000|JGIv6.000040123_143494_234701	675	292	221	51	-1.5	0	JGIv6.000040123	143494	234701	144120	10.62	3.03	DirectDE
TTLL5	ENSG00000119685	TTLL5|Taira201203_XENLA_tissue_00160498|JGIv6.000042378_184216_214982	506	213	141	62	-1.5	0	JGIv6.000042378	184216	214982	184216	33.05	3.62	DirectDE
SPRY1	ENSG00000164056	SPRY1|Taira201203_XENLA_stage_00026796|JGIv6.000135934_696725_702009	197	206	88	26	-1.5	0	JGIv6.000135934	696725	702009	705139	12.09	2.92	DirectDE
CNPY2	ENSG00000257727	CNPY2|Taira201203_XENLA_stage_00093565|JGIv6.000050984_64129_87606	117	114	42	23	-1.5	0.01	JGIv6.000050984	64129	87606	72892	8.74	2.86	DirectDE
ARID1B	ENSG00000049618	ARID1B|Taira201203_XENLA_tissue_00207606|JGIv6.000022340_50917_128704	84	33	28	5	-1.5	0.029	JGIv6.000022340	50917	128704	61424	12.98	4.42	DirectDE
ATF6	ENSG00000118217	ATF6|Ismailoglu201203_XENLA_00056228|JGIv6.000033053_397311_487811	895	569	307	110	-1.49	0	JGIv6.000033053	397311	487811	397392	13.78	2.89	DirectDE
GPCPD1	ENSG00000125772	GPCPD1|XeXenL6RMv10004141m|JGIv6.000116881_186950_273140	846	525	267	124	-1.49	0	JGIv6.000116881	186950	273140	234235	8.49	4.01	DirectDE
TMEM63B	ENSG00000137216	TMEM63B|Ismailoglu201203_XENLA_00052514|JGIv6.000017750_1052278_1073249	995	884	335	200	-1.49	0	JGIv6.000017750	1052278	1073249	1075349	10.29	3.58	DirectDE
PPP4R4	ENSG00000119698	PPP4R4|Taira201203_XENLA_tissue_00046671|JGIv6.000026931_821152_901323	552	342	181	73	-1.49	0	JGIv6.000026931	821152	901323	901320	15.11	2.92	DirectDE
IKZF2	ENSG00000030419	IKZF2|Taira201203_XENLA_stage_00173610|JGIv6.000041671_1264118_1318259	304	156	83	48	-1.49	0.003	JGIv6.000041671	1264118	1318259	1276462	11.78	4.43	DirectDE
CCDC146	ENSG00000135205	CCDC146|Quigley201207_XENLA_00007226|JGIv6.000002574_1101999_1185066	1781	1270	582	291	-1.48	0	JGIv6.000002574	1101999	1185066	1125034	16.63	3.06	DirectDE
HIPK3	ENSG00000110422	HIPK3|Quigley201207_XENLA_00035901|JGIv6.000009146_949859_1019743	94	57	29	14	-1.48	0.029	JGIv6.000009146	949859	1019743	992536	11.25	4.43	DirectDE
GMPPA	ENSG00000144591	GMPPA|Taira201203_XENLA_stage_00217218|JGIv6.000023207_319338_329401	1365	911	464	192	-1.47	0	JGIv6.000023207	319338	329401	329450	30.07	3.68	DirectDE
LRRC58	ENSG00000163428	LRRC58|XeXenL6RMv10054187m|JGIv6.000009307_531034_537306	205	195	83	32	-1.47	0.001	JGIv6.000009307	531034	537306	527755	12.25	3.06	DirectDE
ZBED6	ENSG00000257315	ZBED6|TC464077|JGIv6.000003011_241860_243387	84	52	27	12	-1.47	0.026	JGIv6.000003011	241860	243387	245863	10.56	3.05	DirectDE
COL18A1	ENSG00000182871	COL18A1|Taira201203_XENLA_tissue_00199669|JGIv6.000016313_596006_701927	1167	927	417	191	-1.46	0	JGIv6.000016313	596006	701927	667629	6.93	2.96	DirectDE
TTLL13	ENSG00000213471	TTLL13|Quigley201207_XENLA_00027749|JGIv6.000001623_4128648_4144407	2469	1933	817	460	-1.46	0	JGIv6.000001623	4128648	4144407	4127710	16.21	3.46	DirectDE
DAG1	ENSG00000173402	DAG1|Taira201203_XENLA_stage_00143549|JGIv6.000069929_160296_204660	1274	524	401	122	-1.46	0	JGIv6.000069929	160296	204660	204185	8.43	4.92	DirectDE
NCOA1	ENSG00000084676	NCOA1|Ismailoglu201203_XENLA_00004883|JGIv6.000003283_318455_406762	430	304	132	82	-1.45	0.001	JGIv6.000003283	318455	406762	395732	17.35	3.3	DirectDE
RABEPK	ENSG00000136933	RABEPK|Taira201203_XENLA_tissue_00181942|JGIv6.000012904_14458_22641	431	346	135	92	-1.45	0.001	JGIv6.000012904	14458	22641	14485	16.34	2.85	DirectDE
CXCL12	ENSG00000107562	CXCL12|BC100184|JGIv6.000134165_207132_253756	7114	7063	3048	1120	-1.44	0	JGIv6.000134165	207132	253756	207186	7.36	2.95	DirectDE
EFHC1	ENSG00000096093	EFHC1|Taira201203_XENLA_tissue_00201917|JGIv6.000025792_519644_531983	4962	3635	1759	776	-1.44	0	JGIv6.000025792	519644	531983	519891	14.24	2.91	DirectDE
ABCC1	ENSG00000103222	ABCC1|Taira201203_XENLA_tissue_00158699|JGIv6.000037653_265572_345929	1138	983	475	148	-1.44	0	JGIv6.000037653	265572	345929	265907	6.51	4.36	DirectDE
SLC12A8	ENSG00000221955	SLC12A8|Park201106_XENLA_00110379|JGIv6.000065519_495936_515884	2613	1655	800	455	-1.44	0	JGIv6.000065519	495936	515884	495911	12.45	3.14	DirectDE
PLCB3	ENSG00000149782	PLCB3|Quigley201207_XENLA_00080922|JGIv6.000076579_465711_577310	721	491	251	105	-1.44	0	JGIv6.000076579	465711	577310	460412	14.44	4.92	DirectDE
FER1L4	ENSG00000088340	FER1L4|Taira201203_XENLA_tissue_00282218|JGIv6.000122310_278210_320278	1400	735	437	192	-1.44	0	JGIv6.000122310	278210	320278	316853	19.39	2.94	DirectDE
FAM161A	ENSG00000170264	FAM161A|BC080431|JGIv6.000017168_817360_834419	852	498	271	126	-1.44	0	JGIv6.000017168	817360	834419	817589	17.16	2.84	DirectDE
TMBIM1	ENSG00000135926	TMBIM1|Quigley201207_XENLA_00106783|JGIv6.000007639_331932_351510	1032	676	285	218	-1.44	0	JGIv6.000007639	331932	351510	324541	9.8	4.88	DirectDE
TULP3	ENSG00000078246	TULP3|Kwon201107_XENLA_00000903|JGIv6.000067948_515095_524966	1046	872	382	186	-1.43	0	JGIv6.000067948	515095	524966	524782	19.68	2.87	DirectDE
MOK	ENSG00000080823	MOK|BC070644|JGIv6.000033350_573187_592825	512	333	181	69	-1.43	0	JGIv6.000033350	573187	592825	592758	14.99	3.03	DirectDE
SHANK2	ENSG00000162105	SHANK2|Taira201203_XENLA_stage_00065549|JGIv6.000000135_520324_801543	216	166	87	26	-1.43	0.001	JGIv6.000000135	520324	801543	567357	7.67	4.99	DirectDE
WDR52	ENSG00000206530	WDR52|Quigley201207_XENLA_00117867|JGIv6.000052037_94438_119854	3343	2204	1221	432	-1.42	0	JGIv6.000052037	94438	119854	94416	22.45	3.4	DirectDE
RSPH3	ENSG00000130363	RSPH3|Taira201203_XENLA_stage_00208965|JGIv6.000058712_62005_80235	2528	1702	952	309	-1.42	0	JGIv6.000058712	62005	80235	62101	34.69	3.52	DirectDE
USP25	ENSG00000155313	USP25|TeperekTkacz201206_XENLA_00003524|JGIv6.000046437_719502_765748	319	250	116	54	-1.42	0	JGIv6.000046437	719502	765748	720181	6.39	2.89	DirectDE
CERKL	ENSG00000188452	CERKL|Quigley201207_XENLA_00034984|JGIv6.000144402_92837_149694	191	181	68	43	-1.42	0.006	JGIv6.000144402	92837	149694	92878	10.82	3.03	DirectDE
VAV2	ENSG00000160293	VAV2|Taira201203_XENLA_stage_00073920|JGIv6.000005238_87916_208109	214	97	68	25	-1.42	0.006	JGIv6.000005238	87916	208109	196241	6.07	3.41	DirectDE
DISP1	ENSG00000154309	DISP1|Ismailoglu201203_XENLA_00049076|JGIv6.000018193_289612_388712	953	743	377	133	-1.41	0	JGIv6.000018193	289612	388712	388691	9.88	3	DirectDE
ZC2HC1A	ENSG00000104427	ZC2HC1A|Taira201203_XENLA_stage_00158850|JGIv6.000267160_88458_112760	519	362	182	82	-1.41	0	JGIv6.000267160	88458	112760	112613	17.75	3.15	DirectDE
KCNRG	ENSG00000198553	KCNRG|Quigley201207_XENLA_00020812|JGIv6.000028358_238702_241759	339	259	145	34	-1.41	0	JGIv6.000028358	238702	241759	238738	11.57	4.43	DirectDE
DPY19L3	ENSG00000178904	DPY19L3|Ismailoglu201203_XENLA_00073394|JGIv6.000032437_641277_671083	86	68	28	18	-1.41	0.043	JGIv6.000032437	641277	671083	671005	14.03	3.72	DirectDE
TFAP2A	ENSG00000137203	TFAP2A|Ismailoglu201203_XENLA_00044494|JGIv6.000041650_429490_450790	3098	1888	1152	359	-1.4	0	JGIv6.000041650	429490	450790	450732	6.68	3.39	DirectDE
IQSEC2	ENSG00000124313	IQSEC2|Taira201203_XENLA_stage_00022898|JGIv6.000066822_12518_104697	418	301	142	75	-1.4	0	JGIv6.000066822	12518	104697	71076	11.81	3.03	DirectDE
SYNE2	ENSG00000054654	SYNE2|Taira201203_XENLA_tissue_00130635|JGIv6.000156177_716101_780737	454	139	139	40	-1.4	0.002	JGIv6.000156177	716101	780737	769122	20.02	3	DirectDE
DBI	ENSG00000155368	DBI|Taira201203_XENLA_tissue_00019616|JGIv6.000020080_896210_902732	217	153	78	34	-1.4	0.002	JGIv6.000020080	896210	902732	896593	11.13	2.85	DirectDE
FLNA	ENSG00000196924	FLNA|XeXenL6RMv10026601m|JGIv6.000003064_107100_177231	19464	9805	6697	2225	-1.39	0	JGIv6.000003064	107100	177231	145629	7.71	2.98	DirectDE
USP2	ENSG00000036672	USP2|Ismailoglu201203_XENLA_00054705|JGIv6.000086289_279396_333162	1013	573	367	116	-1.39	0	JGIv6.000086289	279396	333162	288901	14.5	3.36	DirectDE
HTT	ENSG00000197386	HTT|XeXenL6RMv10045605m|JGIv6.000065921_214205_703939	930	792	351	172	-1.39	0	JGIv6.000065921	214205	703939	214579	10.8	4.13	DirectDE
PLEKHM2	ENSG00000116786	PLEKHM2|Park201106_XENLA_00042349|JGIv6.000025241_164549_181985	302	213	117	40	-1.39	0	JGIv6.000025241	164549	181985	177843	7.85	4.74	DirectDE
GRB10	ENSG00000106070	GRB10|Taira201203_XENLA_tissue_00097534|JGIv6.000051473_101501_237022	144	113	53	25	-1.39	0.008	JGIv6.000051473	101501	237022	101569	6.49	2.95	DirectDE
FGD6	ENSG00000180263	FGD6|Kwon201107_XENLA_00058074|JGIv6.000050878_111596_196453	188	121	57	37	-1.39	0.017	JGIv6.000050878	111596	196453	154123	8.2	3.61	DirectDE
CNNM4	ENSG00000158158	CNNM4|TeperekTkacz201202_XENLA_00134894|JGIv6.000011587_81329_178457	286	223	111	45	-1.38	0	JGIv6.000011587	81329	178457	114854	9.8	3.71	DirectDE
AHI1	ENSG00000135541	AHI1|XeXenL6RMv10034082m|JGIv6.000004089_148443_184964	198	144	73	32	-1.38	0.003	JGIv6.000004089	148443	184964	184980	17.06	3.01	DirectDE
LDLR	ENSG00000130164	LDLR|Taira201203_XENLA_tissue_00017778|JGIv6.000055479_4198_20039	175	96	59	24	-1.38	0.009	JGIv6.000055479	4198	20039	19036	7.58	2.84	DirectDE
FURIN	ENSG00000140564	FURIN|Kwon201107_XENLA_00065167|JGIv6.000010522_11374_123021	6965	5438	2548	1291	-1.37	0	JGIv6.000010522	11374	123021	123249	13.42	2.93	DirectDE
PLK1S1	ENSG00000088970	PLK1S1|XeXenL6RMv10017077m|JGIv6.000205156_119694_152345	257	166	90	41	-1.37	0.002	JGIv6.000205156	119694	152345	119699	18.66	3.74	DirectDE
EPHX2	ENSG00000120915	EPHX2|Taira201203_XENLA_tissue_00061853|JGIv6.000012098_443672_492965	187	75	62	19	-1.37	0.013	JGIv6.000012098	443672	492965	492494	9.13	4.5	DirectDE
AP3B2	ENSG00000103723	AP3B2|Taira201203_XENLA_tissue_00174379|JGIv6.000022607_583235_628149	54	89	30	14	-1.37	0.04	JGIv6.000022607	583235	628149	583182	7.5	3.97	DirectDE
TEAD4	ENSG00000197905	TEAD4|TeperekTkacz201206_XENLA_00058493|JGIv6.000059015_389298_463204	3470	2290	1346	444	-1.36	0	JGIv6.000059015	389298	463204	436251	8.95	3.06	DirectDE
TXNDC5	ENSG00000239264	TXNDC5|XeXenL6RMv10045967m|JGIv6.000066840_582548_600277	1283	906	516	164	-1.36	0	JGIv6.000066840	582548	600277	598956	9.15	2.86	DirectDE
ITGA5	ENSG00000161638	ITGA5|U12683|JGIv6.000187891_42376_104854	1846	1193	712	234	-1.36	0	JGIv6.000187891	42376	104854	85325	21.05	3.67	DirectDE
FAM83D	ENSG00000101447	FAM83D|TeperekTkacz201202_XENLA_00155603|JGIv6.000053150_81444_88917	805	759	337	151	-1.36	0	JGIv6.000053150	81444	88917	87997	15.02	3.09	DirectDE
CPSF1	ENSG00000261230	CPSF1|XeXenL6RMv10011108m|JGIv6.000160298_1007_25071	538	449	220	88	-1.36	0	JGIv6.000160298	1007	25071	775	12.05	4.27	DirectDE
SELRC1	ENSG00000162377	SELRC1|Taira201203_XENLA_stage_00194816|JGIv6.000001424_144977_150348	252	197	99	41	-1.36	0.001	JGIv6.000001424	144977	150348	144974	23.74	3.34	DirectDE
TBCCD1	ENSG00000113838	TBCCD1|TC418959|JGIv6.000025992_2662540_2678825	223	189	83	45	-1.36	0.004	JGIv6.000025992	2662540	2678825	2662638	11.88	2.95	DirectDE
FDPS	ENSG00000160752	FDPS|XeXenL6RMv10020716m|JGIv6.000023962_9718_12100	176	92	77	6	-1.36	0.006	JGIv6.000023962	9718	12100	15287	12.88	3.5	DirectDE
CROCC	ENSG00000058453	CROCC|TeperekTkacz201206_XENLA_00048683|JGIv6.000025241_252795_296454	2183	1419	768	361	-1.35	0	JGIv6.000025241	252795	296454	256163	12.52	3.87	DirectDE
SYNE1	ENSG00000131018	SYNE1|XeXenL6RMv10046228m|JGIv6.000006766_23236_292936	8663	4993	3312	1008	-1.34	0	JGIv6.000006766	23236	292936	44590	18.06	3.25	DirectDE
PFKP	ENSG00000067057	PFKP|Taira201203_XENLA_tissue_00204977|JGIv6.000113055_1011976_1081329	1897	1189	644	331	-1.34	0	JGIv6.000113055	1011976	1081329	1081405	10.19	2.85	DirectDE
GLO1	ENSG00000124767	GLO1|BC080129|JGIv6.000004155_1229371_1298625	590	361	227	72	-1.34	0	JGIv6.000004155	1229371	1298625	1237810	10.78	4.43	DirectDE
ATP13A4	ENSG00000127249	ATP13A4|Taira201203_XENLA_stage_00193620|JGIv6.000016944_169346_234386	1346	531	409	184	-1.34	0	JGIv6.000016944	169346	234386	161670	10.33	4.98	DirectDE
DNAH8	ENSG00000124721	DNAH8|Horb201201_XENLA_00187911|JGIv6.000089750_27835_52437	212	118	86	18	-1.34	0.003	JGIv6.000089750	27835	52437	27792	15.62	3.48	DirectDE
JMY	ENSG00000152409	JMY|Kwon201107_XENLA_00097439|JGIv6.000024959_135041_173521	97	49	33	13	-1.34	0.044	JGIv6.000024959	135041	173521	173507	13.33	2.95	DirectDE
EFHC2	ENSG00000183690	EFHC2|Quigley201112_XENLA_00008950|JGIv6.000055551_308277_360963	2921	2117	1051	547	-1.33	0	JGIv6.000055551	308277	360963	308307	21.51	2.94	DirectDE
DLEC1	ENSG00000008226	DLEC1|XeXenL6RMv10028877m|JGIv6.000003322_1298082_1328486	693	525	288	100	-1.33	0	JGIv6.000003322	1298082	1328486	1298033	30.3	2.95	DirectDE
NCAPG	ENSG00000109805	NCAPG|XeXenL6RMv10034798m|JGIv6.000004204_125456_164701	979	876	399	189	-1.33	0	JGIv6.000004204	125456	164701	125383	19.26	3.17	DirectDE
UBA2	ENSG00000126261	UBA2|XeXenL6RMv10044762m|JGIv6.000062966_227586_255982	1503	1315	565	331	-1.33	0	JGIv6.000062966	227586	255982	228213	11.24	2.96	DirectDE
GALNT5	ENSG00000136542	GALNT5|XeXenL6RMv10037528m|JGIv6.000046637_125971_153535	538	292	209	55	-1.33	0	JGIv6.000046637	125971	153535	117989	6.72	4	DirectDE
TCTN3	ENSG00000119977	TCTN3|Taira201203_XENLA_tissue_00148921|JGIv6.000117015_102014_110560	400	352	170	68	-1.33	0	JGIv6.000117015	102014	110560	110356	20.24	3.46	DirectDE
FMN1	ENSG00000248905	FMN1|Ismailoglu201203_XENLA_00013892|JGIv6.000025613_2898451_2986795	331	121	112	31	-1.33	0.005	JGIv6.000025613	2898451	2986795	2986802	9.8	2.94	DirectDE
MLLT3	ENSG00000171843	MLLT3|Taira201203_XENLA_stage_00058358|JGIv6.000021047_294545_413075	60	54	34	2	-1.33	0.025	JGIv6.000021047	294545	413075	413097	8.02	2.89	DirectDE
SMPDL3A	ENSG00000172594	SMPDL3A|Taira201203_XENLA_tissue_00259568|JGIv6.000041935_88061_112892	47	48	26	4	-1.33	0.039	JGIv6.000041935	88061	112892	90887	32.85	3.29	DirectDE
SLC26A11	ENSG00000181045	SLC26A11|TeperekTkacz201202_XENLA_00049624|JGIv6.000010791_93822_124765	6539	4173	2618	814	-1.32	0	JGIv6.000010791	93822	124765	92922	12.64	2.93	DirectDE
UBQLN4	ENSG00000160803	UBQLN4|XeXenL6RMv10011809m|JGIv6.000016506_372392_388201	2164	1533	835	348	-1.32	0	JGIv6.000016506	372392	388201	372352	6.51	2.91	DirectDE
CCDC151	ENSG00000198003	CCDC151|Taira201203_XENLA_stage_00152250|JGIv6.000264367_46795_59622	2817	2043	1018	537	-1.32	0	JGIv6.000264367	46795	59622	46830	18.1	3.65	DirectDE
WDR60	ENSG00000126870	WDR60|Taira201203_XENLA_stage_00174676|JGIv6.000030744_853493_898667	666	412	245	99	-1.32	0	JGIv6.000030744	853493	898667	898605	17.73	3.67	DirectDE
GBA2	ENSG00000070610	GBA2|XeXenL6RMv10000617m|JGIv6.000102820_1186_23413	515	266	197	53	-1.32	0	JGIv6.000102820	1186	23413	7183	25.99	2.63	DirectDE
WTIP	ENSG00000142279	WTIP|Ismailoglu201203_XENLA_00018428|JGIv6.000062966_286112_374379	149	121	53	33	-1.32	0.02	JGIv6.000062966	286112	374379	286003	9.09	2.93	DirectDE
TEX26	ENSG00000175664	TEX26|Ismailoglu201203_XENLA_00045889|JGIv6.000013328_1386724_1405782	1048	672	408	147	-1.31	0	JGIv6.000013328	1386724	1405782	1405651	22.06	3.66	DirectDE
EGFR	ENSG00000146648	EGFR|XeXenL6RMv10028034m|JGIv6.000003220_755687_888427	332	130	117	32	-1.31	0.004	JGIv6.000003220	755687	888427	876603	12.27	4.13	DirectDE
RELL2	ENSG00000164620	RELL2|Park201106_XENLA_00155751|JGIv6.000018796_1626403_1659717	224	112	88	20	-1.31	0.004	JGIv6.000018796	1626403	1659717	1628638	9.23	2.94	DirectDE
FBXO43	ENSG00000156509	FBXO43|XeXenL6RMv10030478m|JGIv6.000352796_212295_225240	940	885	447	145	-1.3	0	JGIv6.000352796	212295	225240	215434	10.87	2.85	DirectDE
TUFT1	ENSG00000143367	TUFT1|XeXenL6RMv10012945m|JGIv6.000172718_54460_62735	963	522	385	96	-1.3	0	JGIv6.000172718	54460	62735	60670	5.96	3.24	DirectDE
NFE2L2	ENSG00000116044	NFE2L2|Taira201203_XENLA_tissue_00185210|JGIv6.000028274_512413_526281	777	468	260	143	-1.3	0	JGIv6.000028274	512413	526281	515820	13.07	2.93	DirectDE
DENND5B	ENSG00000170456	DENND5B|XeXenL6RMv10021230m|JGIv6.000244628_20475_63431	85	51	35	9	-1.3	0.03	JGIv6.000244628	20475	63431	30101	9.51	3	DirectDE
MYO5C	ENSG00000128833	MYO5C|Quigley201112_XENLA_00109763|JGIv6.000033406_251212_308295	3555	1916	1314	467	-1.29	0	JGIv6.000033406	251212	308295	308124	9.53	3.4	DirectDE
PLEKHA6	ENSG00000143850	PLEKHA6|Taira201203_XENLA_tissue_00067324|JGIv6.000073118_135286_256142	1564	871	581	215	-1.29	0	JGIv6.000073118	135286	256142	256121	14.39	2.86	DirectDE
KIAA1217	ENSG00000120549	KIAA1217|Taira201203_XENLA_tissue_00094288|JGIv6.000018689_219417_602879	2307	1352	845	348	-1.29	0	JGIv6.000018689	219417	602879	470105	13.63	2.92	DirectDE
LPIN2	ENSG00000101577	LPIN2|Taira201203_XENLA_tissue_00042375|JGIv6.000069767_274116_346065	1448	1252	577	303	-1.29	0	JGIv6.000069767	274116	346065	278278	14.89	2.94	DirectDE
CCDC147	ENSG00000120051	CCDC147|Park201106_XENLA_00154152|JGIv6.000058697_27831_58494	823	644	332	148	-1.29	0	JGIv6.000058697	27831	58494	27816	21.08	2.92	DirectDE
FBRSL1	ENSG00000112787	FBRSL1|Taira201203_XENLA_tissue_00230828|JGIv6.000000854_151920_464292	257	185	113	31	-1.29	0.001	JGIv6.000000854	151920	464292	152756	10.85	3.24	DirectDE
GRB7	ENSG00000141738	GRB7|Taira201203_XENLA_tissue_00184305|JGIv6.000006801_1324943_1352586	128	118	58	22	-1.29	0.01	JGIv6.000006801	1324943	1352586	1324430	7.45	4.43	DirectDE
SLC7A5	ENSG00000103257	SLC7A5|Ismailoglu201203_XENLA_00041574|JGIv6.000012711_200304_223153	192	123	67	36	-1.29	0.015	JGIv6.000012711	200304	223153	223024	10.1	2.9	DirectDE
ZMYND10	ENSG00000004838	ZMYND10|Quigley201112_XENLA_00085406|JGIv6.000074544_452060_474702	2036	1401	838	291	-1.28	0	JGIv6.000074544	452060	474702	452038	22.06	3.77	DirectDE
WNK1	ENSG00000060237	WNK1|Ismailoglu201203_XENLA_00041210|JGIv6.000076993_230138_350601	580	314	201	93	-1.28	0.001	JGIv6.000076993	230138	350601	326530	27.68	2.9	DirectDE
NUBP2	ENSG00000095906	NUBP2|Ismailoglu201203_XENLA_00034702|JGIv6.000027567_1841445_1850115	195	130	84	23	-1.28	0.004	JGIv6.000027567	1841445	1850115	1850286	5.84	4.99	DirectDE
ELMO1	ENSG00000155849	ELMO1|BC060396|JGIv6.000009427_125172_158096	847	565	339	127	-1.27	0	JGIv6.000009427	125172	158096	158092	14.62	2.97	DirectDE
PALLD	ENSG00000129116	PALLD|Kwon201107_XENLA_00119645|JGIv6.000094436_368811_586365	634	350	241	84	-1.27	0	JGIv6.000094436	368811	586365	505069	13.02	3.21	DirectDE
KIF1B	ENSG00000054523	KIF1B|Ismailoglu201203_XENLA_00019664|JGIv6.000281033_27705_198931	247	168	100	37	-1.27	0.002	JGIv6.000281033	27705	198931	27694	12.39	3.79	DirectDE
LIPG	ENSG00000101670	LIPG|Kwon201107_XENLA_00009501|JGIv6.000054267_270409_280241	558	156	202	34	-1.27	0.004	JGIv6.000054267	270409	280241	272945	18.52	3.24	DirectDE
MOCS3	ENSG00000124217	MOCS3|Taira201203_XENLA_tissue_00014448|JGIv6.000007322_256013_299072	231	147	90	35	-1.27	0.005	JGIv6.000007322	256013	299072	299143	9.93	2.95	DirectDE
SNX13	ENSG00000071189	SNX13|Kwon201107_XENLA_00038717|JGIv6.000100851_33527_109018	301	199	109	57	-1.27	0.005	JGIv6.000100851	33527	109018	108931	14.64	2.82	DirectDE
CCDC111	ENSG00000164306	CCDC111|Ismailoglu201203_XENLA_00030748|JGIv6.000101312_39619_97550	336	134	112	43	-1.27	0.006	JGIv6.000101312	39619	97550	66059	10.57	3.39	DirectDE
CARS	ENSG00000110619	CARS|Ismailoglu201203_XENLA_00039917|JGIv6.000333534_57076_89985	1546	1207	632	283	-1.26	0	JGIv6.000333534	57076	89985	57172	14.44	3.55	DirectDE
CCDC65	ENSG00000139537	CCDC65|Taira201203_XENLA_tissue_00076266|JGIv6.000033522_26417_40249	761	627	343	121	-1.26	0	JGIv6.000033522	26417	40249	40136	22.45	3.62	DirectDE
PTPN12	ENSG00000127947	PTPN12|Taira201203_XENLA_tissue_00019021|JGIv6.000002574_1245831_1294415	1029	632	404	149	-1.26	0	JGIv6.000002574	1245831	1294415	1238121	9.72	2.95	DirectDE
PPA2	ENSG00000138777	PPA2|XeXenL6RMv10012874m|JGIv6.000017235_39715_85239	474	247	194	47	-1.26	0	JGIv6.000017235	39715	85239	39550	8.61	4.26	DirectDE
PELO	ENSG00000152684	PELO|Ismailoglu201203_XENLA_00056876|JGIv6.000059044_184879_203589	314	221	116	62	-1.26	0.003	JGIv6.000059044	184879	203589	209949	6.82	2.97	DirectDE
MRPL45	ENSG00000174100	MRPL45|Ismailoglu201203_XENLA_00013544|JGIv6.000043434_283113_295916	389	368	145	108	-1.26	0.008	JGIv6.000043434	283113	295916	273703	10.77	3.75	DirectDE
DNAL1	ENSG00000119661	DNAL1|Ismailoglu201203_XENLA_00012134|JGIv6.000003879_1982212_2000577	583	328	204	102	-1.25	0.001	JGIv6.000003879	1982212	2000577	1982481	20.27	2.96	DirectDE
NPHP4	ENSG00000131697	NPHP4|Taira201203_XENLA_stage_00171993|JGIv6.000010531_118942_263762	272	327	138	63	-1.25	0.002	JGIv6.000010531	118942	263762	263804	16.83	2.97	DirectDE
PRICKLE3	ENSG00000012211	PRICKLE3|Taira201203_XENLA_tissue_00223608|JGIv6.000043585_30667_47037	253	105	89	31	-1.25	0.014	JGIv6.000043585	30667	47037	44764	12.44	3.07	DirectDE
ARNTL2	ENSG00000029153	ARNTL2|Taira201203_XENLA_tissue_00086288|JGIv6.000016098_147855_163612	209	114	75	33	-1.25	0.015	JGIv6.000016098	147855	163612	152073	12.34	2.95	DirectDE
ITPRIP	ENSG00000148841	ITPRIP|Ismailoglu201203_XENLA_00010374|JGIv6.000058697_11480_21447	242	74	95	11	-1.25	0.018	JGIv6.000058697	11480	21447	27816	21.08	2.92	DirectDE
HDX	ENSG00000165259	HDX|Taira201203_XENLA_stage_00150296|JGIv6.000060935_35735_91428	130	99	51	26	-1.25	0.032	JGIv6.000060935	35735	91428	92460	6.09	2.94	DirectDE
VWA3A	ENSG00000175267	VWA3A|Taira201203_XENLA_tissue_00281126|JGIv6.000022896_435047_483503	758	640	293	181	-1.24	0.001	JGIv6.000022896	435047	483503	435233	15.87	3.29	DirectDE
ELMOD3	ENSG00000115459	ELMOD3|Ismailoglu201203_XENLA_00007627|JGIv6.000007791_410342_419643	251	190	114	35	-1.24	0.002	JGIv6.000007791	410342	419643	410512	12.36	3.18	DirectDE
FANCD2	ENSG00000144554	FANCD2|Taira201203_XENLA_tissue_00110776|JGIv6.000071387_369934_414050	131	121	51	34	-1.24	0.042	JGIv6.000071387	369934	414050	369857	24.83	3.54	DirectDE
AVPR2	ENSG00000126895	AVPR2|Taira201203_XENLA_stage_00186272|JGIv6.000063682_31217_73761	168	57	55	21	-1.24	0.049	JGIv6.000063682	31217	73761	60084	9.9	3.1	DirectDE
PARD6B	ENSG00000124171	PARD6B|TC419312|JGIv6.000009974_358841_393141	732	467	291	118	-1.23	0	JGIv6.000009974	358841	393141	393414	21.33	3.83	DirectDE
UGCG	ENSG00000148154	UGCG|TC420168|JGIv6.000001655_1714154_1756869	516	347	227	66	-1.23	0	JGIv6.000001655	1714154	1756869	1720139	8.65	3.24	DirectDE
KIAA0182	ENSG00000131149	KIAA0182|Taira201203_XENLA_tissue_00189822|JGIv6.000123548_382088_759292	566	565	280	106	-1.23	0	JGIv6.000123548	382088	759292	693833	22.92	2.81	DirectDE
KATNAL2	ENSG00000167216	KATNAL2|Quigley201207_XENLA_00109430|JGIv6.000106427_13387_45013	1032	625	377	186	-1.23	0	JGIv6.000106427	13387	45013	13723	15.09	3.22	DirectDE
PPARGC1A	ENSG00000109819	PPARGC1A|Audic201207_XENLA_00001105|JGIv6.000023022_1225192_1292976	834	400	339	82	-1.23	0	JGIv6.000023022	1225192	1292976	1293133	8.14	3.61	DirectDE
KANK3	ENSG00000186994	KANK3|Taira201203_XENLA_tissue_00119533|JGIv6.000007025_52150_126027	225	170	101	33	-1.23	0.004	JGIv6.000007025	52150	126027	75688	16.21	4.71	DirectDE
MGAT4A	ENSG00000071073	MGAT4A|Kwon201107_XENLA_00106765|JGIv6.000004087_840661_893259	4541	2942	1938	627	-1.22	0	JGIv6.000004087	840661	893259	849105	11.17	4.79	DirectDE
STK33	ENSG00000130413	STK33|XeXenL6RMv10016685m|JGIv6.000201256_11668_29270	2838	2160	1146	563	-1.22	0	JGIv6.000201256	11668	29270	15524	14.71	2.94	DirectDE
NPEPPS	ENSG00000141279	NPEPPS|BC134812|JGIv6.000043434_250473_273668	2313	1630	908	440	-1.22	0	JGIv6.000043434	250473	273668	273703	10.77	3.75	DirectDE
TNK2	ENSG00000061938	TNK2|Taira201203_XENLA_tissue_00114109|JGIv6.000023013_218692_310302	723	367	244	130	-1.22	0.002	JGIv6.000023013	218692	310302	310424	10.01	2.94	DirectDE
TRIM13	ENSG00000204977	TRIM13|Taira201203_XENLA_tissue_00036986|JGIv6.000028358_229705_237026	285	176	108	50	-1.22	0.007	JGIv6.000028358	229705	237026	238738	11.57	4.43	DirectDE
LTBP1	ENSG00000049323	LTBP1|Taira201203_XENLA_stage_00149861|JGIv6.000035733_102562_329765	319	121	136	15	-1.22	0.007	JGIv6.000035733	102562	329765	329619	6.62	4.24	DirectDE
ULK2	ENSG00000083290	ULK2|XeXenL6RMv10021056m|JGIv6.000024258_2186391_2258205	226	175	87	50	-1.22	0.014	JGIv6.000024258	2186391	2258205	2259185	10.28	2.94	DirectDE
PEAK1	ENSG00000173517	PEAK1|Ismailoglu201203_XENLA_00022118|JGIv6.000046239_192985_211977	145	97	52	31	-1.22	0.049	JGIv6.000046239	192985	211977	210399	7.91	4.16	DirectDE
SCN5A	ENSG00000183873	SCN5A|Horb201201_XENLA_00080597|JGIv6.000031248_323020_544166	8546	4950	3401	1259	-1.21	0	JGIv6.000031248	323020	544166	319460	16.83	3.12	DirectDE
MSI1	ENSG00000135097	MSI1|BC084959|JGIv6.000005812_344647_367577	869	860	475	123	-1.21	0	JGIv6.000005812	344647	367577	354382	13.35	3.14	DirectDE
DLG1	ENSG00000075711	DLG1|Taira201203_XENLA_stage_00142186|JGIv6.000002255_241004_371048	1532	938	618	235	-1.21	0	JGIv6.000002255	241004	371048	241618	5.27	4.44	DirectDE
PIP5KL1	ENSG00000167103	PIP5KL1|Quigley201207_XENLA_00106104|JGIv6.000062844_103719_116355	1206	817	494	205	-1.21	0	JGIv6.000062844	103719	116355	116336	17.51	2.9	DirectDE
ABR	ENSG00000159842	ABR|TC415391|JGIv6.000034536_406263_632984	352	298	174	51	-1.21	0.001	JGIv6.000034536	406263	632984	512711	6.86	4.41	DirectDE
AKD1	ENSG00000155085	AKD1|Quigley201112_XENLA_00091923|JGIv6.000024031_652077_683807	439	295	167	86	-1.21	0.002	JGIv6.000024031	652077	683807	683805	24.9	2.86	DirectDE
SNX31	ENSG00000174226	SNX31|Ismailoglu201203_XENLA_00071794|JGIv6.000068497_1409691_1435648	516	316	192	96	-1.21	0.002	JGIv6.000068497	1409691	1435648	1403960	11	3.98	DirectDE
ETV3	ENSG00000117036	ETV3|Horb201201_XENLA_00139389|JGIv6.000086945_37303_38148	149	94	64	20	-1.21	0.015	JGIv6.000086945	37303	38148	40220	14.55	3.3	DirectDE
GPR156	ENSG00000175697	GPR156|Quigley201112_XENLA_00090417|JGIv6.000009307_515460_529982	1416	1004	568	271	-1.2	0	JGIv6.000009307	515460	529982	527755	12.25	3.06	DirectDE
NEK5	ENSG00000197168	NEK5|Quigley201112_XENLA_00065583|JGIv6.000028358_979932_1011811	608	357	242	94	-1.2	0	JGIv6.000028358	979932	1011811	1011612	20.23	3.53	DirectDE
PIM3	ENSG00000198355	PIM3|XeXenL6RMv10048763m|JGIv6.000074628_248673_250066	84	101	46	18	-1.2	0.035	JGIv6.000074628	248673	250066	248021	9.88	3.53	DirectDE
LPCAT3	ENSG00000111684	LPCAT3|Ismailoglu201203_XENLA_00053785|JGIv6.000043038_67541_156724	2925	2017	1256	469	-1.19	0	JGIv6.000043038	67541	156724	93913	14.32	2.88	DirectDE
KIAA0664	ENSG00000132361	KIAA0664|Quigley201207_XENLA_00037980|JGIv6.000012622_80794_129995	4951	3017	1954	834	-1.19	0	JGIv6.000012622	80794	129995	83597	12.86	3.02	DirectDE
EFHD1	ENSG00000115468	EFHD1|mgEST_Xl4jul2012_1013086592|JGIv6.000001375_253557_278058	6916	3794	2579	1176	-1.19	0	JGIv6.000001375	253557	278058	274388	8.34	2.97	DirectDE
MVP	ENSG00000013364	MVP|XeXenL6RMv10041747m|JGIv6.000054582_6526_23095	3028	1960	1138	602	-1.19	0	JGIv6.000054582	6526	23095	22285	7.12	2.93	DirectDE
TNRC18	ENSG00000182095	TNRC18|Taira201203_XENLA_tissue_00186426|JGIv6.000054614_432720_535101	1870	743	639	273	-1.19	0	JGIv6.000054614	432720	535101	534758	8.11	3.55	DirectDE
SLC22A23	ENSG00000137266	SLC22A23|Audic201207_XENLA_00000027|JGIv6.000003016_50385_144865	706	618	267	197	-1.19	0.004	JGIv6.000003016	50385	144865	144812	10.78	3.35	DirectDE
IRF2BPL	ENSG00000119669	IRF2BPL|XeXenL6RMv10027636m|JGIv6.000031802_120638_494124	1827	1093	706	321	-1.18	0	JGIv6.000031802	120638	494124	366209	17.1	3.35	DirectDE
LEPREL2	ENSG00000110811	LEPREL2|Audic201207_XENLA_00003771|JGIv6.000003712_91191_113323	1037	563	422	143	-1.18	0	JGIv6.000003712	91191	113323	84437	10.22	3.01	DirectDE
SLC4A7	ENSG00000033867	SLC4A7|Taira201203_XENLA_tissue_00083513|JGIv6.000012088_24805_104530	883	585	341	177	-1.18	0	JGIv6.000012088	24805	104530	25405	7.62	2.99	DirectDE
TUBE1	ENSG00000264528	TUBE1|Park201106_XENLA_00046884|JGIv6.000084734_586088_607983	245	234	117	52	-1.18	0.005	JGIv6.000084734	586088	607983	607932	18.42	3.28	DirectDE
ANKRD35	ENSG00000263773	ANKRD35|XeXenL6RMv10004895m|JGIv6.000012120_26220_75538	356	109	136	28	-1.18	0.013	JGIv6.000012120	26220	75538	64209	20.35	3.6	DirectDE
CLPP	ENSG00000125656	CLPP|Ismailoglu201203_XENLA_00038599|JGIv6.000006675_1031292_1041296	109	93	56	15	-1.18	0.022	JGIv6.000006675	1031292	1041296	1037794	12.9	2.86	DirectDE
PTPRZ1	ENSG00000106278	PTPRZ1|AB045237|JGIv6.000040161_731252_844489	1658	898	645	262	-1.17	0	JGIv6.000040161	731252	844489	843996	11.2	2.96	DirectDE
MAGI1	ENSG00000151276	MAGI1|Ismailoglu201203_XENLA_00054294|JGIv6.000002098_468454_586529	1138	740	470	197	-1.17	0	JGIv6.000002098	468454	586529	586505	5.42	3.3	DirectDE
SRC	ENSG00000197122	SRC|XeXenL6RMv10004188m|JGIv6.000116970_127976_155223	4134	1702	1617	460	-1.17	0	JGIv6.000116970	127976	155223	118366	9.8	2.95	DirectDE
SPTBN2	ENSG00000173898	SPTBN2|Kwon201107_XENLA_00029931|JGIv6.000094298_26575_142225	10981	6501	4110	2099	-1.17	0	JGIv6.000094298	26575	142225	32600	17.21	2.89	DirectDE
RAB3A	ENSG00000105649	RAB3A|mgEST_Xl4jul2012_1013156492|JGIv6.000089211_267280_301801	604	534	280	123	-1.17	0	JGIv6.000089211	267280	301801	298510	12.48	3.25	DirectDE
TGIF1	ENSG00000177426	TGIF1|Quigley201207_XENLA_00007756|JGIv6.000069767_73537_86649	727	412	287	116	-1.17	0	JGIv6.000069767	73537	86649	86928	8.7	2.92	DirectDE
DCTN4	ENSG00000132912	DCTN4|TC416852|JGIv6.000008979_378511_399226	434	305	177	86	-1.17	0.002	JGIv6.000008979	378511	399226	378853	8.7	3.24	DirectDE
TANC1	ENSG00000115183	TANC1|Taira201203_XENLA_stage_00090120|JGIv6.000046637_724646_860311	522	309	188	107	-1.17	0.004	JGIv6.000046637	724646	860311	793387	10.53	2.9	DirectDE
LRRC6	ENSG00000129295	LRRC6|Chung201110_XENLA_00064964|JGIv6.000081582_47386_100792	999	801	507	136	-1.16	0	JGIv6.000081582	47386	100792	100724	16.91	3.39	DirectDE
WDR66	ENSG00000158023	WDR66|Taira201203_XENLA_stage_00061875|JGIv6.000446993_69695_125306	3898	2673	1636	716	-1.16	0	JGIv6.000446993	69695	125306	124760	30.53	3.54	DirectDE
DUSP5	ENSG00000138166	DUSP5|BC074485|JGIv6.000003796_661889_669027	500	810	317	152	-1.16	0.001	JGIv6.000003796	661889	669027	672166	11.58	3.85	DirectDE
DAGLA	ENSG00000134780	DAGLA|XeXenL6RMv10052587m|JGIv6.000008679_240548_270787	368	231	149	65	-1.16	0.005	JGIv6.000008679	240548	270787	270791	13.21	3.06	DirectDE
ZCCHC11	ENSG00000134744	ZCCHC11|XeXenL6RMv10008627m|JGIv6.000001424_336468_413229	336	281	146	75	-1.16	0.005	JGIv6.000001424	336468	413229	412230	13.58	3.79	DirectDE
HMHA1	ENSG00000180448	HMHA1|Taira201203_XENLA_tissue_00139333|JGIv6.000048573_1830_81362	515	209	178	81	-1.16	0.007	JGIv6.000048573	1830	81362	41655	11.69	2.91	DirectDE
ZFP36	ENSG00000128016	ZFP36|Quigley201207_XENLA_00006018|JGIv6.000001707_1431420_1435145	1267	972	585	218	-1.15	0	JGIv6.000001707	1431420	1435145	1431361	8.92	4.42	DirectDE
EFCAB5	ENSG00000176927	EFCAB5|XeXenL6RMv10029837m|JGIv6.000034536_9135_45288	977	733	444	171	-1.15	0	JGIv6.000034536	9135	45288	45308	20.26	2.89	DirectDE
ALDH4A1	ENSG00000159423	ALDH4A1|Quigley201207_XENLA_00103820|JGIv6.000003305_711998_725662	3365	2506	1406	704	-1.15	0	JGIv6.000003305	711998	725662	712368	5.84	2.87	DirectDE
EIF4G1	ENSG00000114867	EIF4G1|XeXenL6RMv10033144m|JGIv6.000039092_142139_194779	5515	3168	2124	1001	-1.15	0	JGIv6.000039092	142139	194779	155717	6.92	4.87	DirectDE
FAM195B	ENSG00000225663	FAM195B|Taira201203_XENLA_stage_00174493|JGIv6.000035942_61417_80263	661	502	287	130	-1.15	0	JGIv6.000035942	61417	80263	80326	8.14	3.98	DirectDE
BECN1	ENSG00000126581	BECN1|XeXenL6RMv10037453m|JGIv6.000046245_83344_93979	342	257	139	77	-1.15	0.008	JGIv6.000046245	83344	93979	92287	10.97	4.35	DirectDE
IFT80	ENSG00000068885	IFT80|Taira201203_XENLA_stage_00204810|JGIv6.000006719_536956_608742	1532	1360	701	346	-1.14	0	JGIv6.000006719	536956	608742	608349	15.69	4.35	DirectDE
GRK6	ENSG00000198055	GRK6|Ismailoglu201203_XENLA_00023287|JGIv6.000009409_626995_666355	3156	2288	1332	647	-1.14	0	JGIv6.000009409	626995	666355	665951	7.66	3.98	DirectDE
MPRIP	ENSG00000133030	MPRIP|Taira201203_XENLA_tissue_00187659|JGIv6.000016257_300983_411297	1309	611	539	156	-1.14	0	JGIv6.000016257	300983	411297	310221	10.28	3.16	DirectDE
ZNRF1	ENSG00000186187	ZNRF1|Ismailoglu201203_XENLA_00032796|JGIv6.000034650_857514_892083	906	532	377	145	-1.14	0	JGIv6.000034650	857514	892083	884997	17.61	3.99	DirectDE
EPHA2	ENSG00000142627	EPHA2|Taira201203_XENLA_stage_00054060|JGIv6.000163785_21068_51927	437	419	211	100	-1.14	0.002	JGIv6.000163785	21068	51927	47199	6.6	4.44	DirectDE
SPRED1	ENSG00000166068	SPRED1|Park201106_XENLA_00167694|JGIv6.000025613_2610387_2665799	284	227	147	38	-1.14	0.002	JGIv6.000025613	2610387	2665799	2615091	6.13	4.37	DirectDE
IL17RE	ENSG00000163701	IL17RE|Taira201203_XENLA_stage_00143626|JGIv6.000005107_561688_601509	572	274	215	92	-1.14	0.003	JGIv6.000005107	561688	601509	601786	9.9	2.98	DirectDE
IFT81	ENSG00000122970	IFT81|XeXenL6RMv10013168m|JGIv6.000017408_44390_94681	484	311	186	102	-1.14	0.005	JGIv6.000017408	44390	94681	44425	26.91	3.57	DirectDE
HS2ST1	ENSG00000153936	HS2ST1|TC416725|JGIv6.000014879_634158_694991	277	156	120	37	-1.14	0.005	JGIv6.000014879	634158	694991	695060	12.44	3.06	DirectDE
DCUN1D5	ENSG00000137692	DCUN1D5|TC417454|JGIv6.000022688_1459836_1484822	315	241	132	69	-1.14	0.007	JGIv6.000022688	1459836	1484822	1491898	18.31	3.09	DirectDE
ETV1	ENSG00000006468	ETV1|XeXenL6RMv10053321m|JGIv6.000089527_105062_150628	1655	1824	916	356	-1.13	0	JGIv6.000089527	105062	150628	150848	7.31	2.82	DirectDE
PLOD3	ENSG00000106397	PLOD3|XeXenL6RMv10045623m|JGIv6.000065991_30541_44943	2183	1421	882	434	-1.13	0	JGIv6.000065991	30541	44943	52920	12.04	2.92	DirectDE
CRYBG3	ENSG00000080200	CRYBG3|XeXenL6RMv10012669m|JGIv6.000001709_3582847_3644225	2448	1050	966	308	-1.13	0	JGIv6.000001709	3582847	3644225	3605536	13.37	3	DirectDE
HERC1	ENSG00000103657	HERC1|Taira201203_XENLA_tissue_00011431|JGIv6.000056900_391736_528239	656	520	296	134	-1.13	0	JGIv6.000056900	391736	528239	392250	6.04	4.3	DirectDE
NCALD	ENSG00000104490	NCALD|Audic201207_XENLA_00005171|JGIv6.000017088_266225_332403	637	438	259	133	-1.13	0.002	JGIv6.000017088	266225	332403	266113	17.09	3.06	DirectDE
SOD3	ENSG00000109610	SOD3|TC441963|JGIv6.000023022_2213107_2244862	709	373	264	130	-1.13	0.002	JGIv6.000023022	2213107	2244862	2239804	8.86	3.01	DirectDE
SPTAN1	ENSG00000197694	SPTAN1|XeXenL6RMv10021501m|JGIv6.000246936_23573_53208	7513	4926	3329	1245	-1.12	0	JGIv6.000246936	23573	53208	53279	9.12	2.9	DirectDE
ADAM9	ENSG00000168615	ADAM9|Taira201203_XENLA_stage_00111657|JGIv6.000001732_269440_338157	955	643	397	191	-1.12	0	JGIv6.000001732	269440	338157	338667	8.71	3.64	DirectDE
HADHA	ENSG00000084754	HADHA|XeXenL6RMv10002434m|JGIv6.000010936_41955_67056	395	352	216	59	-1.12	0	JGIv6.000010936	41955	67056	67207	8.44	3.66	DirectDE
MYT1	ENSG00000196132	MYT1|Taira201203_XENLA_stage_00148586|JGIv6.000028751_519364_552446	1168	1703	686	368	-1.12	0.001	JGIv6.000028751	519364	552446	552666	11.19	4.36	DirectDE
GCOM1	ENSG00000263155	GCOM1|XeXenL6RMv10046044m|JGIv6.000006721_797463_834239	412	257	180	65	-1.12	0.002	JGIv6.000006721	797463	834239	834290	15.41	3.75	DirectDE
CERS3	ENSG00000154227	CERS3|Kwon201107_XENLA_00014470|JGIv6.000061378_317725_389930	372	144	161	29	-1.12	0.009	JGIv6.000061378	317725	389930	360219	7.16	2.92	DirectDE
FAIM	ENSG00000158234	FAIM|Kwon201107_XENLA_00125601|JGIv6.000065519_21244_30050	365	265	151	81	-1.12	0.01	JGIv6.000065519	21244	30050	21299	25.14	2.89	DirectDE
GNE	ENSG00000159921	GNE|XeXenL6RMv10003599m|JGIv6.000011413_918146_946104	705	418	246	167	-1.12	0.011	JGIv6.000011413	918146	946104	914217	11.02	3.24	DirectDE
CDK5RAP3	ENSG00000108465	CDK5RAP3|Taira201203_XENLA_tissue_00046666|JGIv6.000043434_756714_789903	103	93	57	15	-1.12	0.029	JGIv6.000043434	756714	789903	756803	16.01	3.06	DirectDE
RIBC2	ENSG00000128408	RIBC2|TeperekTkacz201202_XENLA_00103333|JGIv6.000048172_47434_96455	1262	977	618	210	-1.11	0	JGIv6.000048172	47434	96455	66634	19.85	3.31	DirectDE
PFN2	ENSG00000070087	PFN2|NM_001087313|JGIv6.000056803_611386_639970	711	471	352	84	-1.11	0	JGIv6.000056803	611386	639970	610613	14.23	2.95	DirectDE
MPV17L2	ENSG00000254858	MPV17L2|Taira201203_XENLA_stage_00013609|JGIv6.000012375_633432_644071	929	503	388	142	-1.11	0	JGIv6.000012375	633432	644071	633967	8.97	3.55	DirectDE
RBMS2	ENSG00000076067	RBMS2|Taira201203_XENLA_tissue_00254727|JGIv6.000150025_738899_815052	947	569	379	180	-1.11	0	JGIv6.000150025	738899	815052	794054	11.97	2.83	DirectDE
CCDC96	ENSG00000173013	CCDC96|XeXenL6RMv10021412m|JGIv6.000024664_171787_173169	148	117	73	25	-1.11	0.025	JGIv6.000024664	171787	173169	165155	14.97	2.98	DirectDE
MYL6	ENSG00000092841	MYL6|Taira201203_XENLA_tissue_00176099|JGIv6.000060915_146827_156567	4197	2786	1742	851	-1.1	0	JGIv6.000060915	146827	156567	154964	8.25	2.96	DirectDE
ALCAM	ENSG00000170017	ALCAM|Horb201201_XENLA_00077273|JGIv6.000008695_104765_133979	2773	1615	1112	524	-1.1	0	JGIv6.000008695	104765	133979	104160	6.49	2.93	DirectDE
SLC25A29	ENSG00000197119	SLC25A29|Quigley201207_XENLA_00037949|JGIv6.000022585_52759_68500	538	280	226	79	-1.1	0.002	JGIv6.000022585	52759	68500	63575	14.71	3.28	DirectDE
TMEM67	ENSG00000164953	TMEM67|Taira201203_XENLA_tissue_00146748|JGIv6.000023185_141602_179388	404	307	174	90	-1.1	0.005	JGIv6.000023185	141602	179388	141542	9.3	2.98	DirectDE
XRRA1	ENSG00000166435	XRRA1|Park201106_XENLA_00161310|JGIv6.000079970_81483_95012	442	385	198	110	-1.1	0.005	JGIv6.000079970	81483	95012	101482	12.7	3.07	DirectDE
GPR37	ENSG00000170775	GPR37|Taira201203_XENLA_stage_00211350|JGIv6.000040161_71456_86281	427	161	172	47	-1.1	0.01	JGIv6.000040161	71456	86281	69514	18.59	3.38	DirectDE
KIAA0319L	ENSG00000142687	KIAA0319L|mgEST_Xl4jul2012_1013091664|JGIv6.000001302_928220_955859	342	229	136	76	-1.1	0.014	JGIv6.000001302	928220	955859	928136	18.4	2.96	DirectDE
MRPL1	ENSG00000169288	MRPL1|TC428531|JGIv6.000028691_278911_307056	165	165	79	44	-1.1	0.036	JGIv6.000028691	278911	307056	276936	7.66	3.24	DirectDE
HNRNPH3	ENSG00000096746	HNRNPH3|XeXenL6RMv10008334m|JGIv6.000014133_382806_395582	8497	6788	4434	1315	-1.09	0	JGIv6.000014133	382806	395582	395424	10.03	2.88	DirectDE
IFT88	ENSG00000032742	IFT88|Quigley201112_XENLA_00054864|JGIv6.000007814_717170_763859	2244	1853	1025	515	-1.09	0	JGIv6.000007814	717170	763859	763799	16.97	3.04	DirectDE
IRS2	ENSG00000185950	IRS2|Taira201203_XENLA_tissue_00025014|JGIv6.000044112_124_23839	843	496	399	102	-1.09	0	JGIv6.000044112	124	23839	15967	11.16	4.93	DirectDE
KIAA0513	ENSG00000135709	KIAA0513|Kwon201107_XENLA_00076630|JGIv6.000123548_187484_248523	449	222	195	56	-1.09	0.003	JGIv6.000123548	187484	248523	184853	16.56	3.21	DirectDE
SPG7	ENSG00000197912	SPG7|XeXenL6RMv10052290m|JGIv6.000008576_26912_54332	726	572	296	192	-1.09	0.004	JGIv6.000008576	26912	54332	60803	9.95	3.06	DirectDE
EPHX1	ENSG00000143819	EPHX1|XeXenL6RMv10004337m|JGIv6.000011781_172576_192999	226	108	99	26	-1.09	0.021	JGIv6.000011781	172576	192999	192465	6.13	3.35	DirectDE
PLEKHA7	ENSG00000166689	PLEKHA7|Taira201203_XENLA_tissue_00128803|JGIv6.000010553_17744_103318	173	136	83	33	-1.09	0.027	JGIv6.000010553	17744	103318	93842	28.47	2.93	DirectDE
THEM4	ENSG00000159445	THEM4|XeXenL6RMv10047048m|JGIv6.000006957_13138_18596	93	89	53	15	-1.09	0.037	JGIv6.000006957	13138	18596	25662	18.55	2.96	DirectDE
TMEM203	ENSG00000187713	TMEM203|Taira201203_XENLA_tissue_00184619|JGIv6.000008017_766137_779510	157	118	69	34	-1.09	0.041	JGIv6.000008017	766137	779510	775105	15.73	2.91	DirectDE
FNBP1	ENSG00000187239	FNBP1|Taira201203_XENLA_stage_00048512|JGIv6.000167084_3500_157486	1137	609	541	119	-1.08	0	JGIv6.000167084	3500	157486	160411	26.87	4.07	DirectDE
LRRC46	ENSG00000141294	LRRC46|Ismailoglu201203_XENLA_00023741|JGIv6.000043434_682045_689066	620	601	335	127	-1.08	0	JGIv6.000043434	682045	689066	682229	18.29	2.94	DirectDE
NXN	ENSG00000167693	NXN|TC417637|JGIv6.000007238_1076278_1157409	631	466	298	115	-1.08	0	JGIv6.000007238	1076278	1157409	1165708	13.92	2.96	DirectDE
PLK3	ENSG00000173846	PLK3|Ismailoglu201203_XENLA_00068659|JGIv6.000006250_801603_815531	430	334	207	81	-1.08	0.001	JGIv6.000006250	801603	815531	815271	7.07	4.92	DirectDE
DIMT1	ENSG00000086189	DIMT1|TeperekTkacz201206_XENLA_00101714|JGIv6.000025734_222257_236442	317	294	184	46	-1.08	0.001	JGIv6.000025734	222257	236442	222750	9.69	2.99	DirectDE
LRRC43	ENSG00000158113	LRRC43|XeXenL6RMv10029702m|JGIv6.000034388_987255_1010681	788	611	330	198	-1.08	0.003	JGIv6.000034388	987255	1010681	1010649	23.38	2.64	DirectDE
ANKRD45	ENSG00000183831	ANKRD45|Park201106_XENLA_00070816|JGIv6.000014879_860316_880438	320	185	141	49	-1.08	0.006	JGIv6.000014879	860316	880438	860324	16.37	3	DirectDE
TTLL9	ENSG00000131044	TTLL9|Quigley201112_XENLA_00110179|JGIv6.000011550_192861_208699	295	243	133	70	-1.08	0.011	JGIv6.000011550	192861	208699	200917	24.51	3.07	DirectDE
CHD9	ENSG00000177200	CHD9|Taira201203_XENLA_stage_00074513|JGIv6.000058972_441015_566508	259	168	105	56	-1.08	0.025	JGIv6.000058972	441015	566508	566238	8.85	2.91	DirectDE
TPRN	ENSG00000176058	TPRN|Taira201203_XENLA_tissue_00053714|JGIv6.000009499_113059_133487	923	502	452	89	-1.07	0	JGIv6.000009499	113059	133487	133904	10.25	3.41	DirectDE
STIP1	ENSG00000168439	STIP1|Kwon201107_XENLA_00078936|JGIv6.000076579_176926_192594	712	653	355	164	-1.07	0	JGIv6.000076579	176926	192594	176890	9.07	3.18	DirectDE
HEXIM1	ENSG00000186834	HEXIM1|Taira201203_XENLA_stage_00027316|JGIv6.000013996_154447_156396	1020	946	503	245	-1.07	0	JGIv6.000013996	154447	156396	156394	7.88	4.42	DirectDE
SEMA4D	ENSG00000187764	SEMA4D|Taira201203_XENLA_tissue_00038714|JGIv6.000013870_422737_514726	378	346	181	95	-1.07	0.006	JGIv6.000013870	422737	514726	472774	7.84	3.24	DirectDE
KLF13	ENSG00000169926	KLF13|Kwon201107_XENLA_00093731|JGIv6.000021299_1152349_1205273	288	234	135	63	-1.07	0.01	JGIv6.000021299	1152349	1205273	1203428	9.8	2.91	DirectDE
UNC119	ENSG00000109103	UNC119|Kwon201107_XENLA_00046161|JGIv6.000053225_1437695_1471310	261	168	117	46	-1.07	0.014	JGIv6.000053225	1437695	1471310	1470916	11.85	2.91	DirectDE
ARHGAP6	ENSG00000047648	ARHGAP6|XeXenL6RMv10023004m|JGIv6.000026767_379311_508152	351	129	145	38	-1.07	0.019	JGIv6.000026767	379311	508152	463777	8.02	4.35	DirectDE
IFT172	ENSG00000138002	IFT172|Taira201203_XENLA_tissue_00142539|JGIv6.000162041_94328_124834	3412	2819	1565	822	-1.06	0	JGIv6.000162041	94328	124834	124691	18.49	3.04	DirectDE
MDH1B	ENSG00000138400	MDH1B|Quigley201207_XENLA_00100987|JGIv6.000040168_1207355_1237899	979	702	417	228	-1.06	0.001	JGIv6.000040168	1207355	1237899	1224801	17.11	3.27	DirectDE
TBC1D5	ENSG00000131374	TBC1D5|Taira201203_XENLA_tissue_00212559|JGIv6.000001471_1437_289096	225	234	126	50	-1.06	0.01	JGIv6.000001471	1437	289096	289027	9.68	3.55	DirectDE
WWC1	ENSG00000113645	WWC1|XeXenL6RMv10001687m|JGIv6.000107142_8580_109825	273	148	116	45	-1.06	0.017	JGIv6.000107142	8580	109825	80371	11.95	2.85	DirectDE
ARFGAP3	ENSG00000242247	ARFGAP3|TC415946|JGIv6.000016098_36915_58360	3011	1941	1466	445	-1.05	0	JGIv6.000016098	36915	58360	50733	5.89	4.35	DirectDE
AGR2	ENSG00000106541	AGR2|Kwon201107_XENLA_00107901|JGIv6.000141088_266672_314354	7180	8555	4549	1508	-1.05	0	JGIv6.000141088	266672	314354	304065	21.79	2.95	DirectDE
CEP57L1	ENSG00000183137	CEP57L1|Taira201203_XENLA_tissue_00087099|JGIv6.000024031_510474_522166	3013	2340	1427	640	-1.05	0	JGIv6.000024031	510474	522166	510647	19.73	3.07	DirectDE
SSX2IP	ENSG00000117155	SSX2IP|BC070587|JGIv6.000247276_155820_179107	696	585	330	163	-1.05	0.001	JGIv6.000247276	155820	179107	179118	8.79	3.36	DirectDE
EPHB3	ENSG00000182580	EPHB3|XeXenL6RMv10051016m|JGIv6.000008230_54417_86173	875	938	437	261	-1.05	0.003	JGIv6.000008230	54417	86173	86275	12.99	2.99	DirectDE
TMEM194A	ENSG00000166881	TMEM194A|Taira201203_XENLA_tissue_00080929|JGIv6.000022385_797168_815366	292	281	132	89	-1.05	0.033	JGIv6.000022385	797168	815366	815213	17.72	2.94	DirectDE
SDC4	ENSG00000124145	SDC4|Ismailoglu201203_XENLA_00030445|JGIv6.000041838_845849_864598	1924	1299	946	310	-1.04	0	JGIv6.000041838	845849	864598	837605	14.91	3.4	DirectDE
HK2	ENSG00000159399	HK2|NM_001097134|JGIv6.000101211_699802_734307	2519	1798	1188	493	-1.04	0	JGIv6.000101211	699802	734307	732625	9.76	2.96	DirectDE
ABCC5	ENSG00000114770	ABCC5|Taira201203_XENLA_tissue_00159166|JGIv6.000177381_14671_82272	1040	688	463	206	-1.04	0	JGIv6.000177381	14671	82272	67302	12.41	3.31	DirectDE
CCDC104	ENSG00000163001	CCDC104|Quigley201207_XENLA_00043737|JGIv6.000142757_384215_406611	744	417	350	101	-1.04	0.001	JGIv6.000142757	384215	406611	406555	17.01	2.89	DirectDE
BIN3	ENSG00000147439	BIN3|Quigley201207_XENLA_00036024|JGIv6.000014766_282517_311021	442	283	219	62	-1.04	0.002	JGIv6.000014766	282517	311021	282505	20.2	3.61	DirectDE
RBBP8	ENSG00000101773	RBBP8|Taira201203_XENLA_stage_00116713|JGIv6.000035676_743057_786185	620	361	267	113	-1.04	0.003	JGIv6.000035676	743057	786185	786320	17.84	2.93	DirectDE
LRRC16A	ENSG00000079691	LRRC16A|XeXenL6RMv10018424m|JGIv6.000021976_152770_554196	196	115	93	28	-1.04	0.027	JGIv6.000021976	152770	554196	486407	14.5	2.89	DirectDE
PPP3CA	ENSG00000138814	PPP3CA|TC416297|JGIv6.000013596_531982_664902	967	711	475	183	-1.03	0	JGIv6.000013596	531982	664902	662213	13.69	2.86	DirectDE
WDR92	ENSG00000243667	WDR92|Ismailoglu201203_XENLA_00071165|JGIv6.000022998_1309792_1341080	2388	1770	1125	497	-1.03	0	JGIv6.000022998	1309792	1341080	1322008	5.93	2.91	DirectDE
LPCAT4	ENSG00000176454	LPCAT4|XeXenL6RMv10028375m|JGIv6.000003255_1118829_1144446	1812	1444	834	440	-1.03	0	JGIv6.000003255	1118829	1144446	1118680	11.62	2.92	DirectDE
CYB5B	ENSG00000103018	CYB5B|Taira201203_XENLA_stage_00052296|JGIv6.000035504_180420_196420	611	568	322	139	-1.03	0.001	JGIv6.000035504	180420	196420	196354	21.27	3.55	DirectDE
AC004017.1	ENSG00000228006	AC004017.1|TC447280|JGIv6.000047548_162391_193711	167	151	96	28	-1.03	0.018	JGIv6.000047548	162391	193711	186099	16.73	2.93	DirectDE
ZYG11B	ENSG00000162378	ZYG11B|NM_001096978|JGIv6.000097611_646586_667367	206	172	99	49	-1.03	0.036	JGIv6.000097611	646586	667367	670040	17.9	3.08	DirectDE
TIAM1	ENSG00000156299	TIAM1|Taira201203_XENLA_stage_00048883|JGIv6.000046074_607985_710856	5636	3464	2626	958	-1.02	0	JGIv6.000046074	607985	710856	703091	12.78	3.35	DirectDE
MNS1	ENSG00000138587	MNS1|XeXenL6RMv10046055m|JGIv6.000006721_1232095_1246822	647	434	312	114	-1.02	0.001	JGIv6.000006721	1232095	1246822	1232240	17.16	2.98	DirectDE
SCLT1	ENSG00000151466	SCLT1|XeXenL6RMv10020639m|JGIv6.000023895_217557_307977	542	501	310	101	-1.02	0.001	JGIv6.000023895	217557	307977	236378	20.86	3.08	DirectDE
FSIP1	ENSG00000150667	FSIP1|Ismailoglu201203_XENLA_00028911|JGIv6.000149408_524149_572002	985	521	426	169	-1.02	0.001	JGIv6.000149408	524149	572002	571456	23.31	3.08	DirectDE
AGBL2	ENSG00000165923	AGBL2|Quigley201112_XENLA_00060158|JGIv6.000018783_1288823_1314911	895	522	382	175	-1.02	0.001	JGIv6.000018783	1288823	1314911	1314980	10.02	2.87	DirectDE
LRRC61	ENSG00000127399	LRRC61|Taira201203_XENLA_stage_00097593|JGIv6.000051154_1124867_1129079	432	282	223	58	-1.02	0.002	JGIv6.000051154	1124867	1129079	1124877	14.83	2.85	DirectDE
HDAC10	ENSG00000100429	HDAC10|Quigley201112_XENLA_00123136|JGIv6.000009465_1050719_1083600	883	788	406	251	-1.02	0.006	JGIv6.000009465	1050719	1083600	1060989	16.66	4.61	DirectDE
EFCAB2	ENSG00000203666	EFCAB2|Kwon201107_XENLA_00078975|JGIv6.000045758_340999_343720	359	251	155	85	-1.02	0.023	JGIv6.000045758	340999	343720	337223	22.01	3.56	DirectDE
AKR1B1	ENSG00000085662	AKR1B1|Kwon201107_XENLA_00089820|JGIv6.000074446_471387_481344	1398	1022	667	295	-1.01	0	JGIv6.000074446	471387	481344	476018	12.12	3.4	DirectDE
BBS4	ENSG00000140463	BBS4|Quigley201207_XENLA_00015747|JGIv6.000029463_605362_641566	845	606	403	173	-1.01	0.001	JGIv6.000029463	605362	641566	605347	23.88	2.86	DirectDE
RAPGEF1	ENSG00000107263	RAPGEF1|TC414140|JGIv6.000050544_173565_227778	1343	489	596	130	-1.01	0.001	JGIv6.000050544	173565	227778	180738	11.07	3.42	DirectDE
AAMP	ENSG00000127837	AAMP|TC414898|JGIv6.000006055_381873_393619	538	421	257	124	-1.01	0.004	JGIv6.000006055	381873	393619	381548	7.55	2.85	DirectDE
FAM184A	ENSG00000111879	FAM184A|Taira201203_XENLA_tissue_00048462|JGIv6.000010963_861083_953188	480	369	223	113	-1.01	0.005	JGIv6.000010963	861083	953188	861109	14.91	3.21	DirectDE
KAZN	ENSG00000189337	KAZN|Taira201203_XENLA_tissue_00283041|JGIv6.000010750_638110_1329066	361	203	167	57	-1.01	0.01	JGIv6.000010750	638110	1329066	1265427	27.61	2.84	DirectDE
IRAK4	ENSG00000198001	IRAK4|Amin201106_XENLA_00023263|JGIv6.000002000_433548_463165	218	167	116	37	-1.01	0.019	JGIv6.000002000	433548	463165	447223	8.75	3.52	DirectDE
DIXDC1	ENSG00000150764	DIXDC1|Horb201201_XENLA_00035216|JGIv6.000152455_53927_120747	179	183	99	44	-1.01	0.027	JGIv6.000152455	53927	120747	120825	13.6	2.88	DirectDE
OGFR	ENSG00000060491	OGFR|mgEST_Xl4jul2012_1013092168|JGIv6.000140031_14005_20532	511	486	303	94	-1	0.001	JGIv6.000140031	14005	20532	5524	10.2	2.89	DirectDE
EIF1	ENSG00000173812	EIF1|Quigley201207_XENLA_00046489|JGIv6.000052588_433172_437262	7364	5719	14897	6149	1.01	0	JGIv6.000052588	433172	437262	426143	16.6	4.36	DirectDE
LARP1	ENSG00000155506	LARP1|Taira201203_XENLA_tissue_00222317|JGIv6.000000683_164211_211505	5932	3816	12064	3595	1.01	0	JGIv6.000000683	164211	211505	178704	8.26	4.43	DirectDE
PFDN6	ENSG00000204220	PFDN6|Park201106_XENLA_00107028|JGIv6.000077405_453228_459012	298	262	632	267	1.01	0	JGIv6.000077405	453228	459012	453202	14.64	2.84	DirectDE
CDKN1B	ENSG00000111276	CDKN1B|Taira201203_XENLA_tissue_00012951|JGIv6.000067948_486473_494357	306	206	615	210	1.01	0.002	JGIv6.000067948	486473	494357	493399	12.35	3	DirectDE
ARNT	ENSG00000143437	ARNT|Taira201203_XENLA_tissue_00244689|JGIv6.000017429_425249_484216	645	495	1341	504	1.02	0	JGIv6.000017429	425249	484216	443807	11.03	3.45	DirectDE
CPSF7	ENSG00000149532	CPSF7|NM_001094714|JGIv6.000007381_1697795_1709152	497	408	1076	387	1.02	0	JGIv6.000007381	1697795	1709152	1691791	16.71	3.12	DirectDE
WBSCR16	ENSG00000174374	WBSCR16|Ismailoglu201203_XENLA_00010417|JGIv6.000000996_730598_748462	209	176	455	167	1.02	0.003	JGIv6.000000996	730598	748462	748542	10.91	3.25	DirectDE
PEMT	ENSG00000133027	PEMT|Kwon201107_XENLA_00108670|JGIv6.000019985_420244_506121	129	145	327	116	1.02	0.024	JGIv6.000019985	420244	506121	506220	17.45	3.04	DirectDE
SMAD1	ENSG00000170365	SMAD1|Taira201203_XENLA_stage_00138683|JGIv6.000048352_759950_804046	1848	1280	3726	1370	1.03	0	JGIv6.000048352	759950	804046	802310	4.84	4.25	DirectDE
KDM5B	ENSG00000117139	KDM5B|Ismailoglu201203_XENLA_00001197|JGIv6.000005731_646595_671875	1681	1393	3687	1327	1.03	0	JGIv6.000005731	646595	671875	672450	8.53	3.22	DirectDE
MTF1	ENSG00000188786	MTF1|Kwon201107_XENLA_00038691|JGIv6.000188925_387518_413496	637	494	1341	500	1.03	0	JGIv6.000188925	387518	413496	395645	6.86	4.92	DirectDE
GSK3A	ENSG00000105723	GSK3A|XeXenL6RMv10006875m|JGIv6.000013390_88964_123628	1156	730	2339	747	1.03	0	JGIv6.000013390	88964	123628	118775	16.41	2.98	DirectDE
TMEM185A	ENSG00000155984	TMEM185A|XeXenL6RMv10033866m|JGIv6.000040374_646660_668939	336	240	681	257	1.03	0	JGIv6.000040374	646660	668939	658011	8.17	3.04	DirectDE
USP1	ENSG00000162607	USP1|Taira201203_XENLA_stage_00202938|JGIv6.000059547_85685_126429	353	188	718	165	1.03	0.009	JGIv6.000059547	85685	126429	113795	12.32	3.48	DirectDE
NUFIP1	ENSG00000083635	NUFIP1|TeperekTkacz201202_XENLA_00060473|JGIv6.000022198_18232_49262	195	163	449	138	1.04	0.008	JGIv6.000022198	18232	49262	36711	8.11	3.91	DirectDE
TMCO1	ENSG00000143183	TMCO1|TC447182|JGIv6.000043883_155587_172106	3557	2524	7441	2632	1.05	0	JGIv6.000043883	155587	172106	155655	19.85	3.12	DirectDE
USP53	ENSG00000145390	USP53|Taira201203_XENLA_tissue_00139788|JGIv6.000121549_213064_252499	416	215	759	286	1.05	0	JGIv6.000121549	213064	252499	212812	7.35	3.48	DirectDE
ALG14	ENSG00000172339	ALG14|Quigley201207_XENLA_00053143|JGIv6.000006621_239789_260313	109	76	236	71	1.05	0.029	JGIv6.000006621	239789	260313	239896	14.96	2.97	DirectDE
ELF1	ENSG00000120690	ELF1|Taira201203_XENLA_tissue_00199282|JGIv6.000067721_173646_267958	3223	2021	6568	2188	1.06	0	JGIv6.000067721	173646	267958	201675	8.03	3.73	DirectDE
TCEB3	ENSG00000011007	TCEB3|Taira201203_XENLA_tissue_00260078|JGIv6.000412218_253990_288210	766	657	1644	724	1.06	0	JGIv6.000412218	253990	288210	259674	11.48	2.96	DirectDE
HNRPDL	ENSG00000152795	HNRPDL|TeperekTkacz201206_XENLA_00081740|JGIv6.000111476_5004_36924	9659	6927	21155	6519	1.06	0	JGIv6.000111476	5004	36924	10568	5.41	3	DirectDE
MXI1	ENSG00000119950	MXI1|TeperekTkacz201202_XENLA_00012864|JGIv6.000003824_300240_310697	1214	1127	2942	963	1.06	0	JGIv6.000003824	300240	310697	292758	15.5	4.21	DirectDE
RNF157	ENSG00000141576	RNF157|Taira201203_XENLA_stage_00001209|JGIv6.000006039_562184_606534	400	371	926	355	1.06	0	JGIv6.000006039	562184	606534	562375	15.96	3.03	DirectDE
SLC39A9	ENSG00000029364	SLC39A9|XeXenL6RMv10011857m|JGIv6.000165476_192970_218456	242	149	479	172	1.06	0.001	JGIv6.000165476	192970	218456	200470	6.83	3.58	DirectDE
WEE1	ENSG00000166483	WEE1|XeXenL6RMv10004613m|JGIv6.000119543_118806_135167	1048	675	2273	620	1.07	0	JGIv6.000119543	118806	135167	113851	6.72	2.97	DirectDE
SNRPG	ENSG00000143977	SNRPG|Ismailoglu201203_XENLA_00040556|JGIv6.000011200_1826483_1831975	352	242	758	241	1.07	0	JGIv6.000011200	1826483	1831975	1831301	8.47	2.85	DirectDE
LTN1	ENSG00000198862	LTN1|Horb201201_XENLA_00032132|JGIv6.000064213_432298_454065	122	99	290	81	1.07	0.021	JGIv6.000064213	432298	454065	426854	14.62	3.09	DirectDE
CPSF4	ENSG00000160917	CPSF4|TeperekTkacz201202_XENLA_00046609|JGIv6.000054614_191033_236211	607	434	1326	436	1.08	0	JGIv6.000054614	191033	236211	206593	7.22	4.41	DirectDE
CHD2	ENSG00000173575	CHD2|Taira201203_XENLA_stage_00145178|JGIv6.000222990_442794_498575	2952	1900	6477	1724	1.08	0	JGIv6.000222990	442794	498575	498329	5.49	4.46	DirectDE
PWWP2A	ENSG00000170234	PWWP2A|Quigley201207_XENLA_00064259|JGIv6.000109716_715060_732089	648	498	1476	453	1.08	0	JGIv6.000109716	715060	732089	732250	7.88	3.79	DirectDE
JUN	ENSG00000177606	JUN|TC418666|JGIv6.000007629_111546_113716	179	222	439	236	1.08	0.003	JGIv6.000007629	111546	113716	113816	12.8	2.96	DirectDE
EXD3	ENSG00000187609	EXD3|XeXenL6RMv10014049m|JGIv6.000180752_76315_109436	105	92	203	130	1.08	0.005	JGIv6.000180752	76315	109436	76202	18.76	2.53	DirectDE
MSX1	ENSG00000163132	MSX1|TeperekTkacz201206_XENLA_00125235|JGIv6.000015492_129445_132180	5051	8106	6664	15610	1.08	0.005	JGIv6.000015492	129445	132180	140169	12.16	2.91	DirectDE
UBP1	ENSG00000153560	UBP1|Chung201110_XENLA_00053819|JGIv6.000009818_17485_26264	1454	1028	2998	1223	1.09	0	JGIv6.000009818	17485	26264	7846	7.13	2.95	DirectDE
E2F7	ENSG00000165891	E2F7|Taira201203_XENLA_stage_00006591|JGIv6.000032816_926586_939177	1577	1225	3429	1342	1.09	0	JGIv6.000032816	926586	939177	927330	6.88	2.91	DirectDE
GORAB	ENSG00000120370	GORAB|Kwon201107_XENLA_00134461|JGIv6.000085359_655537_688943	1057	603	2072	748	1.09	0	JGIv6.000085359	655537	688943	666454	16.76	2.98	DirectDE
ERI1	ENSG00000104626	ERI1|Ismailoglu201203_XENLA_00066168|JGIv6.000062037_228715_237697	295	219	609	265	1.09	0	JGIv6.000062037	228715	237697	236898	10.47	4.92	DirectDE
MED10	ENSG00000133398	MED10|Ismailoglu201203_XENLA_00030642|JGIv6.000017528_164441_177407	197	125	415	134	1.09	0.003	JGIv6.000017528	164441	177407	177261	6.95	4.42	DirectDE
JKAMP	ENSG00000050130	JKAMP|XeXenL6RMv10015136m|JGIv6.000018886_412921_423280	159	93	347	83	1.09	0.018	JGIv6.000018886	412921	423280	403687	13.75	3	DirectDE
ZBED4	ENSG00000100426	ZBED4|TeperekTkacz201206_XENLA_00010719|JGIv6.000023264_124257_138200	846	618	1914	594	1.1	0	JGIv6.000023264	124257	138200	130359	11.36	3.24	DirectDE
RAP2C	ENSG00000123728	RAP2C|Taira201203_XENLA_tissue_00045768|JGIv6.000043063_30204_40325	743	498	1683	441	1.1	0	JGIv6.000043063	30204	40325	40334	17.16	2.84	DirectDE
UBE3C	ENSG00000009335	UBE3C|Taira201203_XENLA_tissue_00270325|JGIv6.000030744_1904144_1997985	252	191	557	202	1.1	0.001	JGIv6.000030744	1904144	1997985	1997987	16.41	3.09	DirectDE
MAN1A2	ENSG00000198162	MAN1A2|BC076725|JGIv6.000052037_53892_80849	227	247	607	203	1.1	0.004	JGIv6.000052037	53892	80849	65593	12.8	3.64	DirectDE
GMPR2	ENSG00000100938	GMPR2|TC418244|JGIv6.000094590_180652_203998	1784	1334	3919	1448	1.11	0	JGIv6.000094590	180652	203998	197935	14.87	2.86	DirectDE
TFIP11	ENSG00000100109	TFIP11|Park201106_XENLA_00034923|JGIv6.000000135_288709_305315	364	318	816	360	1.11	0	JGIv6.000000135	288709	305315	307990	12.3	2.94	DirectDE
SPEG	ENSG00000072195	SPEG|XeXenL6RMv10019881m|JGIv6.000023207_341937_415189	289	301	812	207	1.11	0.003	JGIv6.000023207	341937	415189	354840	17.43	4.5	DirectDE
TIAL1	ENSG00000151923	TIAL1|Ismailoglu201203_XENLA_00058331|JGIv6.000008620_913515_937163	1521	918	3091	1140	1.12	0	JGIv6.000008620	913515	937163	928196	7.8	4.5	DirectDE
LSM4	ENSG00000130520	LSM4|Taira201203_XENLA_tissue_00080528|JGIv6.000012375_1181059_1202705	361	257	766	310	1.12	0	JGIv6.000012375	1181059	1202705	1202656	24.51	3.75	DirectDE
ACO2	ENSG00000100412	ACO2|XeXenL6RMv10001080m|JGIv6.000104815_66638_90501	223	124	462	141	1.12	0.002	JGIv6.000104815	66638	90501	66927	14.61	2.96	DirectDE
GATAD2A	ENSG00000167491	GATAD2A|TC425150|JGIv6.000293635_87023_121626	230	122	476	134	1.12	0.003	JGIv6.000293635	87023	121626	94344	12.03	3.04	DirectDE
EIF2AK1	ENSG00000086232	EIF2AK1|XeXenL6RMv10043090m|JGIv6.000005856_362312_385776	76	37	128	69	1.12	0.013	JGIv6.000005856	362312	385776	385937	11.35	2.87	DirectDE
KLHL36	ENSG00000135686	KLHL36|XeXenL6RMv10042946m|JGIv6.000005803_1709237_1714168	116	72	246	80	1.12	0.014	JGIv6.000005803	1709237	1714168	1704512	10.64	3.6	DirectDE
SRRM2	ENSG00000167978	SRRM2|TeperekTkacz201206_XENLA_00060934|JGIv6.000059044_301978_337341	4350	2803	9447	3066	1.13	0	JGIv6.000059044	301978	337341	322900	8.06	4.44	DirectDE
CHCHD4	ENSG00000163528	CHCHD4|Ismailoglu201203_XENLA_00072147|JGIv6.000032090_453890_464066	165	139	419	113	1.13	0.008	JGIv6.000032090	453890	464066	447940	8.98	4.5	DirectDE
RER1	ENSG00000157916	RER1|Quigley201207_XENLA_00121622|JGIv6.000004621_926376_939738	2997	1843	6497	2000	1.14	0	JGIv6.000004621	926376	939738	926398	17.9	2.96	DirectDE
RNFT1	ENSG00000189050	RNFT1|TC417650|JGIv6.000013828_211010_228394	1778	1029	3665	1322	1.15	0	JGIv6.000013828	211010	228394	210923	27.75	3.91	DirectDE
KIF22	ENSG00000079616	KIF22|TC436582|JGIv6.000119828_45653_70125	714	649	1721	693	1.15	0	JGIv6.000119828	45653	70125	39171	11.06	3.09	DirectDE
HSF1	ENSG00000261132	HSF1|Taira201203_XENLA_tissue_00286291|JGIv6.000101176_38891_59451	146	98	304	128	1.15	0.002	JGIv6.000101176	38891	59451	60661	10.52	4.71	DirectDE
NSD1	ENSG00000165671	NSD1|Kwon201107_XENLA_00077525|JGIv6.000009409_189318_232588	1229	793	2637	973	1.16	0	JGIv6.000009409	189318	232588	189215	5.88	2.87	DirectDE
CHMP1A	ENSG00000131165	CHMP1A|Ismailoglu201203_XENLA_00007994|JGIv6.000052984_55852_154656	551	320	1152	401	1.16	0	JGIv6.000052984	55852	154656	76105	24.72	2.86	DirectDE
RGS2	ENSG00000116741	RGS2|Taira201203_XENLA_tissue_00164612|JGIv6.000031041_118018_121823	532	392	1246	405	1.16	0	JGIv6.000031041	118018	121823	121948	8.26	4.52	DirectDE
DR1	ENSG00000117505	DR1|Quigley201207_XENLA_00017939|JGIv6.000087871_559794_564687	294	180	639	206	1.16	0	JGIv6.000087871	559794	564687	559855	14.98	2.91	DirectDE
FAM174A	ENSG00000174132	FAM174A|Taira201203_XENLA_tissue_00150590|JGIv6.000003474_926615_933306	277	265	741	225	1.16	0.001	JGIv6.000003474	926615	933306	933064	24.39	2.5	DirectDE
POC1B	ENSG00000139323	POC1B|Ismailoglu201203_XENLA_00057214|JGIv6.000003909_579538_623648	151	81	289	126	1.16	0.001	JGIv6.000003909	579538	623648	579558	12.97	3.48	DirectDE
AP4E1	ENSG00000081014	AP4E1|Kwon201107_XENLA_00044788|JGIv6.000033325_685981_716509	65	46	141	57	1.16	0.02	JGIv6.000033325	685981	716509	678517	17.67	2.88	DirectDE
POLR2F	ENSG00000100142	POLR2F|TC450448|JGIv6.000048790_10330_16827	300	252	757	238	1.17	0	JGIv6.000048790	10330	16827	10257	14.24	2.94	DirectDE
PTP4A1	ENSG00000112245	PTP4A1|NM_001093375|JGIv6.000063687_422709_446367	2298	1774	5183	2183	1.18	0	JGIv6.000063687	422709	446367	422583	10.92	4.26	DirectDE
HCFC1	ENSG00000172534	HCFC1|XeXenL6RMv10024078m|JGIv6.000276063_20_29223	741	527	1797	493	1.18	0	JGIv6.000276063	20	29223	31234	15.93	3.04	DirectDE
FZD6	ENSG00000164930	FZD6|Ismailoglu201203_XENLA_00067795|JGIv6.000016043_135245_165800	583	399	1203	582	1.19	0	JGIv6.000016043	135245	165800	156792	20.48	3	DirectDE
ZC3H3	ENSG00000014164	ZC3H3|XeXenL6RMv10024344m|JGIv6.000002794_35829_38467	53	36	125	37	1.19	0.049	JGIv6.000002794	35829	38467	35754	21.84	3.4	DirectDE
CXADR	ENSG00000154639	CXADR|NM_001112833|JGIv6.000030976_408640_445909	696	452	1511	600	1.2	0	JGIv6.000030976	408640	445909	415692	18.94	2.91	DirectDE
MGAT1	ENSG00000131446	MGAT1|XeXenL6RMv10023319m|JGIv6.000271579_697601_710410	587	435	1370	501	1.2	0	JGIv6.000271579	697601	710410	697790	17.83	3	DirectDE
HSPH1	ENSG00000120694	HSPH1|TC414799|JGIv6.000011818_149524_195564	1246	1146	3048	1358	1.21	0	JGIv6.000011818	149524	195564	195714	19.68	2.95	DirectDE
TMEM209	ENSG00000146842	TMEM209|Taira201203_XENLA_tissue_00101242|JGIv6.000098989_294630_310888	358	284	935	260	1.22	0	JGIv6.000098989	294630	310888	301282	12.09	3.41	DirectDE
DIS3L2	ENSG00000144535	DIS3L2|Ismailoglu201203_XENLA_00054784|JGIv6.000064718_3027_207614	138	160	321	234	1.22	0.001	JGIv6.000064718	3027	207614	207542	19.92	3.7	DirectDE
ARRDC3	ENSG00000113369	ARRDC3|Park201106_XENLA_00079969|JGIv6.000049384_543693_556656	2938	1865	6539	2473	1.23	0	JGIv6.000049384	543693	556656	545466	18.02	3.09	DirectDE
RABGAP1L	ENSG00000152061	RABGAP1L|Taira201203_XENLA_tissue_00206467|JGIv6.000130525_422687_478145	713	481	1680	554	1.23	0	JGIv6.000130525	422687	478145	454078	30.26	3.55	DirectDE
NAA30	ENSG00000139977	NAA30|XeXenL6RMv10032821m|JGIv6.000003879_41470_53584	437	302	1100	286	1.23	0	JGIv6.000003879	41470	53584	44733	9.56	3	DirectDE
ORC4	ENSG00000115947	ORC4|Taira201203_XENLA_tissue_00266376|JGIv6.000023499_765324_826623	59	42	140	50	1.23	0.021	JGIv6.000023499	765324	826623	812659	18.66	3.34	DirectDE
RBM26	ENSG00000139746	RBM26|TeperekTkacz201206_XENLA_00075598|JGIv6.000010384_1205184_1261954	1075	776	2528	967	1.24	0	JGIv6.000010384	1205184	1261954	1205233	15.07	2.86	DirectDE
SYF2	ENSG00000117614	SYF2|XeXenL6RMv10053333m|JGIv6.000089527_1126368_1135713	509	448	1326	477	1.24	0	JGIv6.000089527	1126368	1135713	1135813	19.25	3.09	DirectDE
RASSF1	ENSG00000263005	RASSF1|Taira201203_XENLA_tissue_00205214|JGIv6.000074544_481689_517508	145	173	436	164	1.24	0.002	JGIv6.000074544	481689	517508	493814	12.18	3.26	DirectDE
TBC1D7	ENSG00000145979	TBC1D7|TeperekTkacz201206_XENLA_00032928|JGIv6.000159620_121859_126096	85	65	188	95	1.24	0.002	JGIv6.000159620	121859	126096	115921	6.81	3.35	DirectDE
GMEB2	ENSG00000101216	GMEB2|Taira201203_XENLA_tissue_00136683|JGIv6.000233478_222453_233328	222	162	544	185	1.25	0	JGIv6.000233478	222453	233328	222753	8.56	3.35	DirectDE
PIF1	ENSG00000140451	PIF1|Ismailoglu201203_XENLA_00038882|JGIv6.000016742_339655_393397	65	53	167	58	1.25	0.014	JGIv6.000016742	339655	393397	350722	19.81	2.9	DirectDE
CYCS	ENSG00000172115	CYCS|Taira201203_XENLA_stage_00209721|JGIv6.000141522_534478_541290	811	500	2013	488	1.26	0	JGIv6.000141522	534478	541290	541229	10.05	2.86	DirectDE
DBF4B	ENSG00000161692	DBF4B|Taira201203_XENLA_tissue_00034738|JGIv6.000101020_485777_503912	79	46	167	72	1.26	0.005	JGIv6.000101020	485777	503912	482094	21.36	3.77	DirectDE
TMEM110	ENSG00000213533	TMEM110|Chung201110_XENLA_00014782|JGIv6.000273147_57692_85451	349	272	880	320	1.27	0	JGIv6.000273147	57692	85451	57663	14.57	2.99	DirectDE
BIRC7	ENSG00000101197	BIRC7|Taira201203_XENLA_stage_00131693|JGIv6.000028751_163769_175247	97	43	206	64	1.27	0.009	JGIv6.000028751	163769	175247	168745	24.07	3.05	DirectDE
GNS	ENSG00000135677	GNS|Kwon201107_XENLA_00006421|JGIv6.000002758_157602_443731	887	526	2061	682	1.28	0	JGIv6.000002758	157602	443731	334104	18.8	2.9	DirectDE
PHF23	ENSG00000040633	PHF23|Taira201203_XENLA_stage_00150237|JGIv6.000108160_9667_22269	85	86	228	103	1.28	0.003	JGIv6.000108160	9667	22269	22601	5.9	4.26	DirectDE
TMED7	ENSG00000134970	TMED7|Ismailoglu201203_XENLA_00019322|JGIv6.000076438_375061_385228	6034	4142	14791	5018	1.29	0	JGIv6.000076438	375061	385228	375196	15.21	3.08	DirectDE
ZFAND5	ENSG00000107372	ZFAND5|BC076851|JGIv6.000049667_790563_808331	2010	1755	5464	1868	1.29	0	JGIv6.000049667	790563	808331	791313	11.64	3.31	DirectDE
FAM83A	ENSG00000147689	FAM83A|Taira201203_XENLA_stage_00199554|JGIv6.000001864_16176_40259	266	142	516	280	1.29	0	JGIv6.000001864	16176	40259	16244	19.35	2.92	DirectDE
DNAJC27	ENSG00000115137	DNAJC27|Kwon201107_XENLA_00100552|JGIv6.000003283_168135_184817	63	40	154	48	1.29	0.017	JGIv6.000003283	168135	184817	168071	21.75	3.05	DirectDE
SMEK2	ENSG00000138041	SMEK2|XeXenL6RMv10008742m|JGIv6.000142757_339906_377211	2578	1822	6237	2432	1.3	0	JGIv6.000142757	339906	377211	343454	9.88	3.2	DirectDE
MBIP	ENSG00000151332	MBIP|TeperekTkacz201202_XENLA_00110499|JGIv6.000000537_1547965_1577083	400	377	1184	350	1.31	0	JGIv6.000000537	1547965	1577083	1548048	19.75	3.02	DirectDE
C1D	ENSG00000197223	C1D|Ismailoglu201203_XENLA_00057531|JGIv6.000022998_1430612_1445178	382	272	1060	238	1.31	0	JGIv6.000022998	1430612	1445178	1430415	17.4	3.82	DirectDE
MCC	ENSG00000171444	MCC|Ismailoglu201203_XENLA_00013443|JGIv6.000076438_1141286_1355179	91	104	136	250	1.31	0.002	JGIv6.000076438	1141286	1355179	1194528	12.71	3.04	DirectDE
SLC22A5	ENSG00000197375	SLC22A5|Ismailoglu201203_XENLA_00055342|JGIv6.000105364_255407_304359	20438	15163	52052	18695	1.32	0	JGIv6.000105364	255407	304359	304007	11.25	3.41	DirectDE
GTF3C2	ENSG00000115207	GTF3C2|XeXenL6RMv10017239m|JGIv6.000020681_103841_134925	61	30	138	44	1.32	0.015	JGIv6.000020681	103841	134925	103724	11.16	2.92	DirectDE
DOPEY1	ENSG00000083097	DOPEY1|Quigley201207_XENLA_00088534|JGIv6.000049900_804353_812879	36	33	96	42	1.32	0.021	JGIv6.000049900	804353	812879	804338	19.22	3.04	DirectDE
SURF4	ENSG00000260181	SURF4|TC414267|JGIv6.000021134_281754_291001	2884	1860	6942	2551	1.33	0	JGIv6.000021134	281754	291001	281840	19.06	3.1	DirectDE
ZNF346	ENSG00000113761	ZNF346|TeperekTkacz201206_XENLA_00032568|JGIv6.000009409_32705_45523	1344	1092	3768	1135	1.33	0	JGIv6.000009409	32705	45523	32816	9.8	4.72	DirectDE
GPANK1	ENSG00000232312	GPANK1|TeperekTkacz201206_XENLA_00112476|JGIv6.000152449_136615_142733	733	1182	1461	2416	1.34	0	JGIv6.000152449	136615	142733	142478	11.28	3.38	DirectDE
EIF4E2	ENSG00000135930	EIF4E2|XeXenL6RMv10013646m|JGIv6.000177698_90258_99271	59	55	178	55	1.35	0.011	JGIv6.000177698	90258	99271	89984	16.98	3.11	DirectDE
ABCA3	ENSG00000167972	ABCA3|Taira201203_XENLA_tissue_00020963|JGIv6.000060256_952009_994460	1186	988	3214	1241	1.36	0	JGIv6.000060256	952009	994460	994438	12.13	2.96	DirectDE
CREBZF	ENSG00000137504	CREBZF|TeperekTkacz201202_XENLA_00049390|JGIv6.000034838_134996_136874	223	102	571	99	1.37	0.004	JGIv6.000034838	134996	136874	136319	12.11	2.93	DirectDE
RREB1	ENSG00000124782	RREB1|Ismailoglu201203_XENLA_00007423|JGIv6.000066840_128824_201690	1414	830	3423	1236	1.38	0	JGIv6.000066840	128824	201690	151256	9.24	2.9	DirectDE
KIAA1191	ENSG00000122203	KIAA1191|Taira201203_XENLA_stage_00124817|JGIv6.000036371_345420_362669	479	260	1151	384	1.38	0	JGIv6.000036371	345420	362669	362760	14.71	2.97	DirectDE
SLC17A9	ENSG00000101194	SLC17A9|Taira201203_XENLA_stage_00093098|JGIv6.000028751_64252_75314	166	191	534	214	1.39	0	JGIv6.000028751	64252	75314	72231	7.04	4.41	DirectDE
MLL5	ENSG00000005483	MLL5|Kwon201107_XENLA_00039576|JGIv6.000013108_2105107_2182031	569	390	1543	484	1.4	0	JGIv6.000013108	2105107	2182031	2114369	13.48	2.96	DirectDE
LYSMD4	ENSG00000183060	LYSMD4|Taira201203_XENLA_tissue_00050201|JGIv6.000061378_551852_567128	177	133	503	151	1.4	0	JGIv6.000061378	551852	567128	552020	7.99	3.85	DirectDE
ZNF295	ENSG00000173276	ZNF295|Ismailoglu201203_XENLA_00074710|JGIv6.000022093_953417_967649	781	537	2112	695	1.41	0	JGIv6.000022093	953417	967649	971479	16.29	2.91	DirectDE
PYGO2	ENSG00000163348	PYGO2|Quigley201207_XENLA_00077489|JGIv6.000024665_50853_57047	423	291	1172	347	1.41	0	JGIv6.000024665	50853	57047	56707	7.94	3.81	DirectDE
CTCF	ENSG00000102974	CTCF|Ismailoglu201203_XENLA_00056964|JGIv6.000004253_80843_200014	2218	1298	5755	1753	1.42	0	JGIv6.000004253	80843	200014	81235	8.17	2.96	DirectDE
FAM76B	ENSG00000077458	FAM76B|TeperekTkacz201206_XENLA_00084093|JGIv6.000054173_58079_80014	623	410	1562	671	1.44	0	JGIv6.000054173	58079	80014	57887	10.17	2.93	DirectDE
PDIA6	ENSG00000143870	PDIA6|TC419095|JGIv6.000131793_861152_873404	2566	2252	7448	2964	1.44	0	JGIv6.000131793	861152	873404	873590	12.18	3	DirectDE
NR4A1	ENSG00000123358	NR4A1|NM_001086690|JGIv6.000001755_806230_836641	108	114	434	47	1.44	0.049	JGIv6.000001755	806230	836641	826997	7.9	2.88	DirectDE
PHF5A	ENSG00000100410	PHF5A|Ismailoglu201203_XENLA_00030083|JGIv6.000104815_58598_64065	647	427	1788	550	1.45	0	JGIv6.000104815	58598	64065	66927	14.61	2.96	DirectDE
ZNF654	ENSG00000175105	ZNF654|Ismailoglu201203_XENLA_00010871|JGIv6.000001709_1840006_1862210	314	239	934	273	1.45	0	JGIv6.000001709	1840006	1862210	1840091	19.08	3.81	DirectDE
DHRS3	ENSG00000162496	DHRS3|Taira201203_XENLA_stage_00008528|JGIv6.000060977_47868_69350	153	99	355	202	1.47	0	JGIv6.000060977	47868	69350	58492	6.94	2.93	DirectDE
CCDC12	ENSG00000160799	CCDC12|TeperekTkacz201202_XENLA_00084997|JGIv6.000008335_352797_359808	217	113	597	132	1.47	0	JGIv6.000008335	352797	359808	352780	17.44	2.98	DirectDE
GGNBP2	ENSG00000005955	GGNBP2|Taira201203_XENLA_stage_00018677|JGIv6.000000945_452327_484565	1073	748	3001	1065	1.48	0	JGIv6.000000945	452327	484565	473276	8.44	4.93	DirectDE
SRSF7	ENSG00000115875	SRSF7|Taira201203_XENLA_stage_00159920|JGIv6.000051873_200393_210718	3819	3357	12508	3581	1.49	0	JGIv6.000051873	200393	210718	200464	14.09	3.16	DirectDE
RAD54B	ENSG00000197275	RAD54B|XeXenL6RMv10030487m|JGIv6.000352796_451727_467049	174	129	544	135	1.49	0	JGIv6.000352796	451727	467049	442897	10.62	2.87	DirectDE
RIMS2	ENSG00000176406	RIMS2|Taira201203_XENLA_tissue_00177446|JGIv6.000023356_2866431_3985966	46	27	126	38	1.49	0.009	JGIv6.000023356	2866431	3985966	3063409	10.32	3.59	DirectDE
WDR61	ENSG00000140395	WDR61|mgEST_Xl4jul2012_1013251537|JGIv6.000050984_64129_87606	902	705	2714	912	1.5	0	JGIv6.000050984	64129	87606	72892	8.74	2.86	DirectDE
ASB7	ENSG00000183475	ASB7|TeperekTkacz201202_XENLA_00094332|JGIv6.000061378_254300_286966	231	183	726	218	1.51	0	JGIv6.000061378	254300	286966	287087	9.98	2.95	DirectDE
TMEM18	ENSG00000151353	TMEM18|XeXenL6RMv10043292m|JGIv6.000058938_524480_533275	90	71	281	85	1.51	0.001	JGIv6.000058938	524480	533275	532934	7.99	3.93	DirectDE
PHLDB3	ENSG00000176531	PHLDB3|Ismailoglu201203_XENLA_00034013|JGIv6.000002277_20298_79345	324	161	865	250	1.52	0	JGIv6.000002277	20298	79345	15470	27.38	3.35	DirectDE
MAPK6	ENSG00000069956	MAPK6|Veenstra201204_XENLA_00015660|JGIv6.000033406_109832_112089	246	142	734	158	1.52	0	JGIv6.000033406	109832	112089	102180	8.7	3.03	DirectDE
DLGAP5	ENSG00000126787	DLGAP5|Kwon201107_XENLA_00020651|JGIv6.000003879_933734_974698	283	159	901	115	1.52	0.004	JGIv6.000003879	933734	974698	933651	11.08	4.43	DirectDE
SETDB2	ENSG00000136169	SETDB2|BC170303|JGIv6.000028180_764004_849974	27	16	73	26	1.52	0.018	JGIv6.000028180	764004	849974	790439	18	3.47	DirectDE
CDK13	ENSG00000065883	CDK13|Kwon201107_XENLA_00107424|JGIv6.000000347_544909_652543	1371	802	4027	1022	1.54	0	JGIv6.000000347	544909	652543	652306	10.11	3.07	DirectDE
UQCRQ	ENSG00000164405	UQCRQ|Taira201203_XENLA_stage_00144482|JGIv6.000035257_450399_456380	264	211	845	255	1.54	0	JGIv6.000035257	450399	456380	463822	9.07	2.9	DirectDE
GALNTL4	ENSG00000110328	GALNTL4|Park201106_XENLA_00131605|JGIv6.000017361_111518_243139	36	18	88	38	1.54	0.006	JGIv6.000017361	111518	243139	132666	6.22	3.58	DirectDE
DCP1B	ENSG00000151065	DCP1B|Taira201203_XENLA_stage_00150596|JGIv6.000052657_199416_243194	673	523	1936	862	1.55	0	JGIv6.000052657	199416	243194	243245	19.61	3.46	DirectDE
SLC41A2	ENSG00000136052	SLC41A2|Taira201203_XENLA_tissue_00103740|JGIv6.000029097_363387_403888	605	366	1723	578	1.57	0	JGIv6.000029097	363387	403888	403703	7.15	3.86	DirectDE
NSMCE2	ENSG00000156831	NSMCE2|Kwon201107_XENLA_00083163|JGIv6.000032866_356717_512488	212	251	806	296	1.57	0	JGIv6.000032866	356717	512488	512534	14.53	2.93	DirectDE
SEMA6A	ENSG00000092421	SEMA6A|Audic201207_XENLA_00002860|JGIv6.000022856_528343_660812	1317	885	3899	1346	1.58	0	JGIv6.000022856	528343	660812	528568	5.79	3.57	DirectDE
SLC30A6	ENSG00000152683	SLC30A6|mgEST_Xl4jul2012_1013089535|JGIv6.000018227_360508_378796	658	441	2009	642	1.59	0	JGIv6.000018227	360508	378796	378626	17.38	3.01	DirectDE
ETAA1	ENSG00000143971	ETAA1|XeXenL6RMv10022008m|JGIv6.000025377_627380_638234	312	258	1071	308	1.6	0	JGIv6.000025377	627380	638234	638379	9.99	4.26	DirectDE
POLR2K	ENSG00000147669	POLR2K|Park201106_XENLA_00107786|JGIv6.000023185_576421_579294	164	139	561	171	1.6	0	JGIv6.000023185	576421	579294	582548	30.32	2.8	DirectDE
YY1	ENSG00000100811	YY1|TeperekTkacz201202_XENLA_00089517|JGIv6.000022585_80868_108180	1089	656	3273	978	1.61	0	JGIv6.000022585	80868	108180	94099	8.4	3.57	DirectDE
OIP5	ENSG00000104147	OIP5|TC433714|JGIv6.000059649_281838_313113	113	83	352	126	1.61	0	JGIv6.000059649	281838	313113	305007	8.05	3.02	DirectDE
FAM50A	ENSG00000071859	FAM50A|Taira201203_XENLA_stage_00168082|JGIv6.000016891_1547164_1569214	784	585	2550	800	1.62	0	JGIv6.000016891	1547164	1569214	1549742	6.47	4.25	DirectDE
PDE4DIP	ENSG00000178104	PDE4DIP|Taira201203_XENLA_tissue_00107307|JGIv6.000085359_357822_460771	113	86	384	106	1.62	0	JGIv6.000085359	357822	460771	414783	13.55	2.87	DirectDE
DEAF1	ENSG00000177030	DEAF1|Taira201203_XENLA_stage_00075631|JGIv6.000004533_1110002_1137971	50	29	168	27	1.62	0.017	JGIv6.000004533	1110002	1137971	1110191	8.45	2.91	DirectDE
ANKS3	ENSG00000168096	ANKS3|TeperekTkacz201206_XENLA_00109365|JGIv6.000027567_1136681_1204836	88	89	298	141	1.63	0	JGIv6.000027567	1136681	1204836	1199092	13.22	4	DirectDE
PRR5	ENSG00000186654	PRR5|Horb201201_XENLA_00126672|JGIv6.000121342_80437_83907	43	32	145	42	1.64	0.004	JGIv6.000121342	80437	83907	81683	11.69	2.98	DirectDE
C1GALT1C1	ENSG00000171155	C1GALT1C1|Quigley201207_XENLA_00072989|JGIv6.000033687_79265_85970	1879	1020	5822	1450	1.65	0	JGIv6.000033687	79265	85970	86010	24.59	3.67	DirectDE
BLM	ENSG00000197299	BLM|Taira201203_XENLA_tissue_00168837|JGIv6.000019665_1007527_1039489	148	97	437	179	1.65	0	JGIv6.000019665	1007527	1039489	1007496	21.68	3.53	DirectDE
TADA2B	ENSG00000173011	TADA2B|XeXenL6RMv10044702m|JGIv6.000062655_24544_35627	52	26	159	38	1.66	0.005	JGIv6.000062655	24544	35627	30184	26.49	3.04	DirectDE
CCT2	ENSG00000166226	CCT2|Taira201203_XENLA_stage_00074203|JGIv6.000027480_130742_142196	1315	1014	4397	1520	1.67	0	JGIv6.000027480	130742	142196	130623	7.77	4.37	DirectDE
RFX2	ENSG00000087903	RFX2|XeXenL6RMv10030076m|JGIv6.000034764_280178_309078	2903	2453	9819	3755	1.67	0	JGIv6.000034764	280178	309078	298069	14.38	3.04	DirectDE
USP42	ENSG00000106346	USP42|Kwon201107_XENLA_00078730|JGIv6.000005856_24326_58595	199	135	650	213	1.69	0	JGIv6.000005856	24326	58595	57887	9.68	3.23	DirectDE
FES	ENSG00000182511	FES|XeXenL6RMv10027832m|JGIv6.000032042_13154_63805	22	19	69	37	1.69	0.006	JGIv6.000032042	13154	63805	63177	14.26	3.03	DirectDE
HMP19	ENSG00000170091	HMP19|Taira201203_XENLA_tissue_00083356|JGIv6.000001835_626860_658565	24	22	97	24	1.71	0.014	JGIv6.000001835	626860	658565	658173	10.2	4.69	DirectDE
FAM136A	ENSG00000035141	FAM136A|TeperekTkacz201206_XENLA_00028759|JGIv6.000011200_1831089_1835613	32	19	102	33	1.72	0.003	JGIv6.000011200	1831089	1835613	1831301	8.47	2.85	DirectDE
DVL3	ENSG00000161202	DVL3|Taira201203_XENLA_stage_00173681|JGIv6.000177381_177140_228263	1674	1318	5743	2162	1.73	0	JGIv6.000177381	177140	228263	207214	25.86	3.05	DirectDE
ELMOD2	ENSG00000179387	ELMOD2|Kwon201107_XENLA_00048943|JGIv6.000031571_225317_236113	303	124	936	198	1.73	0	JGIv6.000031571	225317	236113	225401	14.34	4.8	DirectDE
POPDC2	ENSG00000121577	POPDC2|Taira201203_XENLA_tissue_00128214|JGIv6.000011014_39805_310939	48	42	194	47	1.74	0.002	JGIv6.000011014	39805	310939	75639	20.24	4.88	DirectDE
TTC39B	ENSG00000155158	TTC39B|XeXenL6RMv10048456m|JGIv6.000073657_487246_531127	30	27	108	47	1.76	0.002	JGIv6.000073657	487246	531127	490193	10.37	4.16	DirectDE
TMEM241	ENSG00000134490	TMEM241|mgEST_Xl4jul2012_1013104323|JGIv6.000035676_625447_639566	22	10	72	15	1.76	0.024	JGIv6.000035676	625447	639566	625155	14.59	3.73	DirectDE
TRMT6	ENSG00000089195	TRMT6|Taira201203_XENLA_stage_00184502|JGIv6.000028413_34779_106849	287	196	984	328	1.77	0	JGIv6.000028413	34779	106849	68870	15.44	3.79	DirectDE
DNAJB14	ENSG00000164031	DNAJB14|Taira201203_XENLA_stage_00050695|JGIv6.000000604_737111_756405	848	435	2443	1105	1.79	0	JGIv6.000000604	737111	756405	737063	6.2	3.47	DirectDE
CARD11	ENSG00000198286	CARD11|Quigley201207_XENLA_00027679|JGIv6.000006721_1627286_1628043	32	17	114	23	1.8	0.01	JGIv6.000006721	1627286	1628043	1634959	13.27	3.52	DirectDE
DLL1	ENSG00000198719	DLL1|Taira201203_XENLA_tissue_00272278|JGIv6.000030173_379116_383146	178	197	773	284	1.82	0	JGIv6.000030173	379116	383146	382714	6.9	2.86	DirectDE
BCL7A	ENSG00000110987	BCL7A|Audic201207_XENLA_00004872|JGIv6.000446993_69695_125306	1582	1166	5679	2136	1.83	0	JGIv6.000446993	69695	125306	124760	30.53	3.54	DirectDE
CRAMP1L	ENSG00000007545	CRAMP1L|Quigley201112_XENLA_00014990|JGIv6.000027567_2013425_2033326	45	30	160	53	1.83	0.001	JGIv6.000027567	2013425	2033326	2008214	13.19	4.44	DirectDE
DNAJB9	ENSG00000128590	DNAJB9|TeperekTkacz201206_XENLA_00121849|JGIv6.000003885_1302894_1308346	186	80	628	142	1.86	0	JGIv6.000003885	1302894	1308346	1302522	14.86	3.15	DirectDE
UPF1	ENSG00000005007	UPF1|XeXenL6RMv10004587m|JGIv6.000011950_366907_392387	2127	1510	7320	3322	1.87	0	JGIv6.000011950	366907	392387	392446	14.27	2.98	DirectDE
FBRS	ENSG00000156860	FBRS|Ismailoglu201203_XENLA_00012531|JGIv6.000028205_201005_228520	989	675	3879	973	1.87	0	JGIv6.000028205	201005	228520	196686	13.2	3.64	DirectDE
WDR77	ENSG00000116455	WDR77|Taira201203_XENLA_stage_00210268|JGIv6.000019100_394330_403826	65	72	297	107	1.88	0	JGIv6.000019100	394330	403826	394522	8.43	3.77	DirectDE
CDC25B	ENSG00000101224	CDC25B|TeperekTkacz201206_XENLA_00085260|JGIv6.000013921_17214_32537	1692	1098	6516	1845	1.91	0	JGIv6.000013921	17214	32537	28996	5.55	3.52	DirectDE
KPNA4	ENSG00000186432	KPNA4|Quigley201207_XENLA_00004790|JGIv6.000005293_18145_43940	950	701	3678	1301	1.92	0	JGIv6.000005293	18145	43940	18158	9.6	3.44	DirectDE
BCL7B	ENSG00000263151	BCL7B|Kwon201107_XENLA_00067870|JGIv6.000010469_584276_591995	5	12	33	21	1.97	0.024	JGIv6.000010469	584276	591995	584756	17.41	2.93	DirectDE
PFKFB3	ENSG00000170525	PFKFB3|Taira201203_XENLA_tissue_00086628|JGIv6.000030962_286455_329004	604	318	2324	586	1.98	0	JGIv6.000030962	286455	329004	286665	9.98	3.17	DirectDE
TROVE2	ENSG00000116747	TROVE2|Taira201203_XENLA_tissue_00045547|JGIv6.000085359_54914_71643	53	32	222	46	1.98	0	JGIv6.000085359	54914	71643	53885	7.97	2.93	DirectDE
SH2D3C	ENSG00000095370	SH2D3C|NM_001086827|JGIv6.000037760_64630_78947	72	24	261	43	1.98	0.001	JGIv6.000037760	64630	78947	75720	15.97	3.1	DirectDE
TRIM65	ENSG00000141569	TRIM65|Taira201203_XENLA_tissue_00071382|JGIv6.000006039_877055_883621	18	4	44	26	1.98	0.006	JGIv6.000006039	877055	883621	885791	18.86	3.05	DirectDE
NUMBL	ENSG00000105245	NUMBL|Taira201203_XENLA_tissue_00269219|JGIv6.000022489_1447761_1499258	297	129	1111	315	2.07	0	JGIv6.000022489	1447761	1499258	1499232	6.13	3.24	DirectDE
SPECC1L	ENSG00000100014	SPECC1L|Taira201203_XENLA_tissue_00174686|JGIv6.000085549_110425_142852	226	120	1042	125	2.08	0	JGIv6.000085549	110425	142852	110703	6.68	4.25	DirectDE
FGD3	ENSG00000127084	FGD3|Taira201203_XENLA_tissue_00057341|JGIv6.000039099_38164_107601	194	69	758	162	2.13	0	JGIv6.000039099	38164	107601	46845	19.03	2.86	DirectDE
ZEB2	ENSG00000169554	ZEB2|Ismailoglu201203_XENLA_00018247|JGIv6.000036661_971110_1069237	6	4	22	15	2.18	0.015	JGIv6.000036661	971110	1069237	1001217	9.29	3.22	DirectDE
HCK	ENSG00000101336	HCK|NM_001085681|JGIv6.000010474_75090_106988	11	12	58	28	2.21	0.001	JGIv6.000010474	75090	106988	107154	14.51	3.54	DirectDE
FREM3	ENSG00000183090	FREM3|Kwon201107_XENLA_00047049|JGIv6.000142643_58721_108641	383	155	1727	368	2.29	0	JGIv6.000142643	58721	108641	58830	4.8	3.45	DirectDE
NELF	ENSG00000165802	NELF|Taira201203_XENLA_tissue_00012620|JGIv6.000085558_54575_74423	3	10	38	15	2.33	0.018	JGIv6.000085558	54575	74423	70353	11.6	2.94	DirectDE
SLC25A45	ENSG00000162241	SLC25A45|Taira201203_XENLA_tissue_00016660|JGIv6.000176952_256093_261997	9	5	53	4	2.33	0.038	JGIv6.000176952	256093	261997	270996	7.04	2.92	DirectDE
NEXN	ENSG00000162614	NEXN|Audic201207_XENLA_00006956|JGIv6.000095287_381910_428442	181	186	1350	329	2.52	0	JGIv6.000095287	381910	428442	381964	17.97	3.11	DirectDE
STK16	ENSG00000115661	STK16|Ismailoglu201203_XENLA_00037842|JGIv6.000023207_632764_633499	9	10	78	17	2.63	0.001	JGIv6.000023207	632764	633499	628776	7.06	4.34	DirectDE
PDGFRA	ENSG00000134853	PDGFRA|Ismailoglu201203_XENLA_00016016|JGIv6.000047083_344325_370621	12	8	91	19	2.77	0	JGIv6.000047083	344325	370621	344101	7.29	2.99	DirectDE
ABCA5	ENSG00000154265	ABCA5|Taira201203_XENLA_tissue_00078642|JGIv6.000010474_147862_190035	38	17	271	77	2.98	0	JGIv6.000010474	147862	190035	190072	13.29	2.91	DirectDE
NTN3	ENSG00000162068	NTN3|Ismailoglu201203_XENLA_00051104|JGIv6.000060256_566771_650857	4	1	26	9	3.06	0.005	JGIv6.000060256	566771	650857	599737	11.16	3.93	DirectDE
APLP1	ENSG00000105290	APLP1|BC094260|JGIv6.000003011_839989_874429	7	2	59	5	3.12	0.005	JGIv6.000003011	839989	874429	854715	15.97	4.42	DirectDE
TNFAIP8L3	ENSG00000183578	TNFAIP8L3|Ismailoglu201203_XENLA_00052017|JGIv6.000033325_720611_752918	8	8	92	26	3.18	0	JGIv6.000033325	720611	752918	752855	12.72	3.01	DirectDE
SIX2	ENSG00000170577	SIX2|Taira201203_XENLA_stage_00111585|JGIv6.000153176_984603_990767	2	1	23	7	3.53	0.003	JGIv6.000153176	984603	990767	991120	12.48	3.24	DirectDE
KLF2	ENSG00000127528	KLF2|Ismailoglu201203_XENLA_00071186|JGIv6.000019330_765131_768798	102	56	1222	550	3.81	0	JGIv6.000019330	765131	768798	768904	15.47	3.4	DirectDE
KBTBD10	ENSG00000239474	KBTBD10|Taira201203_XENLA_stage_00022965|JGIv6.000031396_2025311_2066661	6	3	78	30	3.87	0	JGIv6.000031396	2025311	2066661	2030577	7.15	3.14	DirectDE
CLCA3P	ENSG00000153923	CLCA3P|Taira201203_XENLA_tissue_00055516|JGIv6.000072172_58948_90652	1	0	15	3	4.16	0.024	JGIv6.000072172	58948	90652	93402	9.88	3.5	DirectDE
FBXL22	ENSG00000197361	FBXL22|BC123234|JGIv6.000052764_553816_561847	0	6	79	29	4.43	0	JGIv6.000052764	553816	561847	562552	7.64	4.59	DirectDE
ITGB6	ENSG00000115221	ITGB6|Taira201203_XENLA_tissue_00185306|JGIv6.000046637_1314253_1350520	0	0	4	6	5.52	0.032	JGIv6.000046637	1314253	1350520	1329050	8.82	4.9	DirectDE
CACNB1	ENSG00000067191	CACNB1|Taira201203_XENLA_stage_00137915|JGIv6.000043434_25728_58644	0	0	12	5	6.28	0.005	JGIv6.000043434	25728	58644	33007	10.23	3.4	DirectDE
TBR1	ENSG00000136535	TBR1|XeXenL6RMv10044690m|JGIv6.000062619_568804_580972	0	0	13	4	6.28	0.006	JGIv6.000062619	568804	580972	569878	10.81	3.68	DirectDE
RNF224	ENSG00000233198	RNF224|XeXenL6RMv10055098m|JGIv6.000096538_400256_403630	4	0	265	72	6.63	0	JGIv6.000096538	400256	403630	403724	5.64	3.56	DirectDE
LCP1	ENSG00000136167	LCP1|XeXenL6RMv10048340m|JGIv6.000007337_1478332_1503974	2	0	244	69	7.43	0	JGIv6.000007337	1478332	1503974	1471253	19.09	2.99	DirectDE
