# Supplementary material for: Coordinated genomic control of ciliogenesis and cell movement by RFX2
Source: eLife. 2014 Jan 14;3:e01439. doi: 10.7554/eLife.01439 (PMC3889689; doi:10.7554/eLife.01439)
Supplement: Figure 2—source data 2. — DOI: http://dx.doi.org/10.7554/eLife.01439.006 [file elife01439s002.xls]

## Sheet: DirectDE_down
Category	Term	Fold Enrichment	Count	%	PValue	List Total	Pop Hits	Pop Total	Benjamini	Genes
GOTERM_CC_FAT	GO:0005858~axonemal dynein complex	18.05	7	1.042	8.477e-07	413	12	12782	3.315e-05	DNAH1,DNAH2,DNAH3,DNAH5,DNAH7,DNAH8,DNAL4
GOTERM_BP_FAT	GO:0001539~ciliary or flagellar motility	15	7	1.042	3.136e-06	451	14	13528	0.002299	DNAH1,DNAH2,DNAH3,DNAH5,DNAH7,DNAH8,TEKT2
GOTERM_CC_FAT	GO:0044447~axoneme part	14.56	8	1.19	5.052e-07	413	17	12782	2.223e-05	DNAH1,DNAH2,DNAH3,DNAH5,DNAH7,DNAH8,DNAL4,ODF3
GOTERM_CC_FAT	GO:0005930~axoneme	11.32	15	2.232	1.673e-11	413	41	12782	5.888e-09	DNAAF1,DNAH1,DNAH2,DNAH3,DNAH5,DNAH7,DNAH8,DNAL4,EFHC1,IFT80,IFT88,ODF3,RPGRIP1L,SPAG17,TULP3
GOTERM_CC_FAT	GO:0005930~axoneme	11.32	15	2.232	1.673e-11	413	41	12782	5.888e-09	DNAAF1,DNAH1,DNAH2,DNAH3,DNAH5,DNAH7,DNAH8,DNAL4,EFHC1,IFT80,IFT88,ODF3,RPGRIP1L,SPAG17,TULP3
GOTERM_CC_FAT	GO:0035085~cilium axoneme	9.9	8	1.19	9.983e-06	413	25	12782	0.0002703	DNAAF1,DNAH1,DNAH2,DNAH3,DNAH7,IFT80,RPGRIP1L,TULP3
GOTERM_CC_FAT	GO:0035085~cilium axoneme	9.9	8	1.19	9.983e-06	413	25	12782	0.0002703	DNAAF1,DNAH1,DNAH2,DNAH3,DNAH7,IFT80,RPGRIP1L,TULP3
GOTERM_CC_FAT	GO:0005932~microtubule basal body	8.6	10	1.488	1.495e-06	413	36	12782	5.264e-05	BBS4,CC2D2A,CETN3,IFT80,IFT88,NPHP4,RPGRIP1L,TTLL5,TTLL7,TTLL9
GOTERM_CC_FAT	GO:0044441~cilium part	7.03	10	1.488	8.959e-06	413	44	12782	0.0002628	BBS4,CROCC,DNAAF1,DNAH1,DNAH2,DNAH3,DNAH7,IFT80,RPGRIP1L,TULP3
GOTERM_CC_FAT	GO:0030286~dynein complex	6.37	7	1.042	0.0006758	413	34	12782	0.0139	DNAH1,DNAH2,DNAH3,DNAH5,DNAH7,DNAH8,DNAL4
GOTERM_CC_FAT	GO:0005929~cilium	5.52	23	3.423	1.319e-10	413	129	12782	1.547e-08	BBS4,CC2D2A,CETN3,CROCC,DNAAF1,DNAH1,DNAH2,DNAH3,DNAH7,EFHC1,GLI2,IFT172,IFT80,IFT88,NPHP4,RPGRIP1L,SPAG17,SPEF1,TEKT2,TTLL5,TTLL7,TTLL9,TULP3
GOTERM_MF_FAT	GO:0003777~microtubule motor activity	4.42	11	1.637	0.0001748	420	77	12983	0.02929	BBS4,DNAH1,DNAH2,DNAH3,DNAH5,DNAH7,DNAH8,DNAL4,KIF1B,KIF1C,KIF9
GOTERM_BP_FAT	GO:0040017~positive regulation of locomotion	3.98	13	1.935	9.635e-05	451	98	13528	0.02985	AAMP,ADAM9,AMOT,COL18A1,CXCL12,EGFR,FURIN,IGF1R,IRS2,PLD1,PRKCA,SLIT2,SPHK1
GOTERM_CC_FAT	GO:0044463~cell projection part	3.7	28	4.167	8.863e-09	413	234	12782	6.24e-07	ADORA2A,BBS4,CC2D2A,CETN3,CROCC,DNAAF1,DNAH1,DNAH2,DNAH3,DNAH5,DNAH7,DNAH8,DNAL4,EFHC1,IFT80,IFT88,ITGA5,MAP2,NPHP4,ODF3,RPGRIP1L,SLC5A6,SPAG17,THEM4,TTLL5,TTLL7,TTLL9,TULP3
GOTERM_CC_FAT	GO:0005815~microtubule organizing center	3.06	25	3.72	2.249e-06	413	253	12782	7.195e-05	BBS4,CC2D2A,CDC14A,CEP164,CEP57L1,CEP68,CETN3,CNTRL,CROCC,DCTN4,DNAL4,IFT80,IFT88,MYOF,NPHP4,NUBP2,PAX2,PLK1S1,RPGRIP1L,SLMAP,TACC1,TTLL5,TTLL7,TTLL9,USP2
GOTERM_BP_FAT	GO:0048858~cell projection morphogenesis	2.94	24	3.571	7.478e-06	451	245	13528	0.003288	ADORA2A,ALCAM,ANK3,BBS4,CXCL12,DNAAF1,EGFR,EPHA4,EPHB1,EPHB3,GLI2,IFT172,IFT88,IGF1R,LAMA5,PARD6B,PAX2,PLXNA3,PRKCA,PTPRZ1,RAB3A,RPGRIP1L,SLIT2,ULK2
GOTERM_BP_FAT	GO:0032990~cell part morphogenesis	2.93	25	3.72	4.829e-06	451	256	13528	0.002655	ADORA2A,ALCAM,ANK3,BBS4,COL4A3BP,CXCL12,DNAAF1,EGFR,EPHA4,EPHB1,EPHB3,GLI2,IFT172,IFT88,IGF1R,LAMA5,PARD6B,PAX2,PLXNA3,PRKCA,PTPRZ1,RAB3A,RPGRIP1L,SLIT2,ULK2
GOTERM_BP_FAT	GO:0000902~cell morphogenesis	2.7	32	4.762	1e-06	451	356	13528	0.0022	ADORA2A,ALCAM,ANK3,BBS4,BIN3,COL18A1,COL4A3BP,CXCL12,DLG1,DNAAF1,EGFR,EPHA4,EPHB1,EPHB3,GLI2,IFT172,IFT88,IGF1R,LAMA5,LIPA,MAP7,PARD6B,PAX2,PLXNA3,PRKCA,PTPRZ1,RAB3A,RPGRIP1L,SHROOM1,SHROOM3,SLIT2,ULK2
GOTERM_BP_FAT	GO:0007169~transmembrane receptor protein tyrosine kinase signaling pathway	2.68	20	2.976	0.0001789	451	224	13528	0.04284	ADORA2A,EGFR,EPHA2,EPHA4,EPHB1,EPHB3,FGFR1,FLNA,FOXC1,GRB10,GRB7,IGF1R,IRS2,NRG1,RAPGEF1,RASGRP4,SIK2,SORT1,SRC,TIAM1
GOTERM_CC_FAT	GO:0015630~microtubule cytoskeleton	2.65	47	6.994	2.479e-09	413	549	12782	2.181e-07	BBS4,CC2D2A,CCNA1,CDC14A,CEP164,CEP57L1,CEP68,CETN3,CNTRL,CROCC,DCTN4,DNAAF1,DNAH1,DNAH2,DNAH3,DNAH5,DNAH7,DNAH8,DNAL4,FAM83D,IFT80,IFT88,KATNAL2,KIF1B,KIF1C,KIF9,MAP2,MAP7,MID1IP1,MYOF,NPHP4,NUBP2,PAX2,PLK1S1,RPGRIP1L,SHROOM1,SHROOM3,SLMAP,SPAG17,SPRY2,TACC1,TEKT2,TEKT3,TTLL5,TTLL7,TTLL9,USP2
GOTERM_CC_FAT	GO:0015630~microtubule cytoskeleton	2.65	47	6.994	2.479e-09	413	549	12782	2.181e-07	BBS4,CC2D2A,CCNA1,CDC14A,CEP164,CEP57L1,CEP68,CETN3,CNTRL,CROCC,DCTN4,DNAAF1,DNAH1,DNAH2,DNAH3,DNAH5,DNAH7,DNAH8,DNAL4,FAM83D,IFT80,IFT88,KATNAL2,KIF1B,KIF1C,KIF9,MAP2,MAP7,MID1IP1,MYOF,NPHP4,NUBP2,PAX2,PLK1S1,RPGRIP1L,SHROOM1,SHROOM3,SLMAP,SPAG17,SPRY2,TACC1,TEKT2,TEKT3,TTLL5,TTLL7,TTLL9,USP2
GOTERM_CC_FAT	GO:0005813~centrosome	2.63	19	2.827	0.0003442	413	224	12782	0.007546	BBS4,CDC14A,CEP164,CEP57L1,CEP68,CETN3,CNTRL,CROCC,DCTN4,DNAL4,MYOF,NPHP4,NUBP2,PAX2,PLK1S1,RPGRIP1L,SLMAP,TACC1,USP2
GOTERM_BP_FAT	GO:0030030~cell projection organization	2.61	32	4.762	2.021e-06	451	368	13528	0.002223	ADORA2A,ALCAM,ANK3,BBS4,CC2D2A,CROCC,CXCL12,DNAAF1,EFHD1,EGFR,EPHA4,EPHB1,EPHB3,FGD6,FGFR1,GLI2,IFT172,IFT88,IGF1R,LAMA5,MAP2,PARD6B,PAX2,PLXNA3,PRKCA,PTPRZ1,RAB3A,RPGRIP1L,SLIT2,TEKT2,ULK2,VAV2
GOTERM_BP_FAT	GO:0031175~neuron projection development	2.58	22	3.274	0.0001324	451	256	13528	0.03578	ADORA2A,ALCAM,ANK3,BBS4,CXCL12,EFHD1,EGFR,EPHA4,EPHB1,EPHB3,FGFR1,GLI2,IGF1R,MAP2,PARD6B,PAX2,PLXNA3,PRKCA,PTPRZ1,RAB3A,SLIT2,ULK2
GOTERM_CC_FAT	GO:0005874~microtubule	2.48	22	3.274	0.0002185	413	274	12782	0.005116	CEP57L1,DNAH1,DNAH2,DNAH3,DNAH5,DNAH7,DNAH8,DNAL4,KATNAL2,KIF1B,KIF1C,KIF9,MAP2,MAP7,MID1IP1,SHROOM1,SHROOM3,SPAG17,SPRY2,TEKT2,TEKT3,TTLL9
GOTERM_BP_FAT	GO:0032989~cellular component morphogenesis	2.42	32	4.762	9.698e-06	451	397	13528	0.003553	ADORA2A,ALCAM,ANK3,BBS4,BIN3,COL18A1,COL4A3BP,CXCL12,DLG1,DNAAF1,EGFR,EPHA4,EPHB1,EPHB3,GLI2,IFT172,IFT88,IGF1R,LAMA5,LIPA,MAP7,PARD6B,PAX2,PLXNA3,PRKCA,PTPRZ1,RAB3A,RPGRIP1L,SHROOM1,SHROOM3,SLIT2,ULK2
GOTERM_CC_FAT	GO:0042995~cell projection	2.18	49	7.292	4.934e-07	413	697	12782	2.481e-05	ADORA2A,ADRA2C,ALCAM,AMOT,ANK3,BBS4,CC2D2A,CETN3,CROCC,DNAAF1,DNAH1,DNAH2,DNAH3,DNAH5,DNAH7,DNAH8,DNAL4,EFHC1,FGD6,GLI2,HTT,IFT172,IFT80,IFT88,IGF1R,ITGA5,ITPR3,LAYN,MAP2,NCAM1,NPHP4,ODF3,PIP5KL1,PLD1,PLK3,RPGRIP1L,SH3RF1,SLC4A7,SLC5A6,SPAG17,SPEF1,SPRY1,SYT5,TEKT2,THEM4,TTLL5,TTLL7,TTLL9,TULP3
GOTERM_MF_FAT	GO:0008092~cytoskeletal protein binding	2.09	34	5.06	9.161e-05	420	504	12983	0.03067	ABLIM1,ADORA2A,AFAP1,ANXA2,BBS4,BIN3,CROCC,DIXDC1,DLG1,EGFR,EPB41L4A,FHDC1,FHL3,FLNA,FRMD4A,HTT,JMY,KIF1B,MPRIP,MYO5C,NCALD,PALLD,PFN2,POF1B,SDC4,SHROOM1,SHROOM3,SLC4A1,SPTAN1,SPTBN2,SSX2IP,SYNE1,SYNE2,TNS1
GOTERM_CC_FAT	GO:0005856~cytoskeleton	2.02	90	13.393	7.601e-11	413	1381	12782	1.338e-08	ABLIM1,ADORA2A,AFAP1,AGBL2,AMOT,ANK3,ARHGAP6,BBS4,BIN3,CC2D2A,CCNA1,CDC14A,CEP164,CEP57L1,CEP68,CETN3,CNTRL,CROCC,DAG1,DCTN4,DLG1,DNAAF1,DNAH1,DNAH2,DNAH3,DNAH5,DNAH7,DNAH8,DNAL4,ELMO1,ELMOD3,EPB41L4A,EVPL,FAM83D,FGD6,FHL3,FLNA,FNBP1,FRMD4A,GAS2L2,GNE,H1F0,IFT80,IFT88,KATNAL2,KAZN,KIF1B,KIF1C,KIF9,KRT222,LMNA,MAP2,MAP7,MICAL2,MID1IP1,MNS1,MPRIP,MYL6,MYO5C,MYOF,NPHP4,NUBP2,PALLD,PAX2,PFN2,PKP2,PLK…
GOTERM_CC_FAT	GO:0044430~cytoskeletal part	2.02	62	9.226	1.559e-07	413	952	12782	9.143e-06	ADORA2A,AMOT,ARHGAP6,BBS4,CC2D2A,CDC14A,CEP164,CEP57L1,CEP68,CETN3,CNTRL,CROCC,DCTN4,DLG1,DNAAF1,DNAH1,DNAH2,DNAH3,DNAH5,DNAH7,DNAH8,DNAL4,FAM83D,FHL3,IFT80,IFT88,KATNAL2,KIF1B,KIF1C,KIF9,KRT222,LMNA,MAP2,MAP7,MID1IP1,MNS1,MYL6,MYO5C,MYOF,NPHP4,NUBP2,PALLD,PAX2,PLK1S1,RPGRIP1L,SHANK2,SHROOM1,SHROOM3,SLMAP,SPAG17,SPRY2,SPTAN1,SPTBN2,TACC1,TANC1,TEKT2,TEKT3,TTBK2,TTLL5,TTLL7,TTLL9,USP2
GOTERM_MF_FAT	GO:0005524~ATP binding	1.57	75	11.161	7.086e-05	420	1477	12983	0.04705	AATK,ABCA1,ABCC1,ABCC3,ABCC5,ACSL1,ADCY6,AK1,AKD1,ATP11A,ATP13A4,ATP2A3,CARS,CDKL4,CDKL5,CHD9,CHKA,CLPP,DNAH1,DNAH2,DNAH3,DNAH5,DNAH7,DNAH8,EGFR,EPHA2,EPHA4,EPHB1,EPHB3,FGFR1,FGR,FIGN,GNE,GRK6,HIPK3,HK2,IGF1R,IQCA1,IRAK4,ITPKB,KATNAL2,KIF1B,KIF1C,KIF9,MAGI1,MAST3,MOCS3,MOK,MYO5C,NEK10,NEK5,NME5,NOD1,NUBP2,NWD1,PEAK1,PFKP,PIM3,PIP5KL1,PLK3,PRKCA,PRKCB,SIK2,SLC27A2,SPG7,SPHK1,SRC,STK33,TEP1,TNK2,TR…
GOTERM_MF_FAT	GO:0032559~adenyl ribonucleotide binding	1.55	75	11.161	0.0001085	420	1497	12983	0.0243	AATK,ABCA1,ABCC1,ABCC3,ABCC5,ACSL1,ADCY6,AK1,AKD1,ATP11A,ATP13A4,ATP2A3,CARS,CDKL4,CDKL5,CHD9,CHKA,CLPP,DNAH1,DNAH2,DNAH3,DNAH5,DNAH7,DNAH8,EGFR,EPHA2,EPHA4,EPHB1,EPHB3,FGFR1,FGR,FIGN,GNE,GRK6,HIPK3,HK2,IGF1R,IQCA1,IRAK4,ITPKB,KATNAL2,KIF1B,KIF1C,KIF9,MAGI1,MAST3,MOCS3,MOK,MYO5C,NEK10,NEK5,NME5,NOD1,NUBP2,NWD1,PEAK1,PFKP,PIM3,PIP5KL1,PLK3,PRKCA,PRKCB,SIK2,SLC27A2,SPG7,SPHK1,SRC,STK33,TEP1,TNK2,TR…
GOTERM_MF_FAT	GO:0030554~adenyl nucleotide binding	1.51	77	11.458	0.0001933	420	1577	12983	0.02595	AATK,ABCA1,ABCC1,ABCC3,ABCC5,ACSL1,ADCY6,AIFM3,AK1,AKD1,ATP11A,ATP13A4,ATP2A3,CARS,CDKL4,CDKL5,CHD9,CHKA,CLPP,DNAH1,DNAH2,DNAH3,DNAH5,DNAH7,DNAH8,EGFR,EPHA2,EPHA4,EPHB1,EPHB3,FGFR1,FGR,FIGN,GAL3ST4,GNE,GRK6,HIPK3,HK2,IGF1R,IQCA1,IRAK4,ITPKB,KATNAL2,KIF1B,KIF1C,KIF9,MAGI1,MAST3,MOCS3,MOK,MYO5C,NEK10,NEK5,NME5,NOD1,NUBP2,NWD1,PEAK1,PFKP,PIM3,PIP5KL1,PLK3,PRKCA,PRKCB,SIK2,SLC27A2,SPG7,SPHK1,SRC,STK3…
GOTERM_MF_FAT	GO:0001883~purine nucleoside binding	1.49	77	11.458	0.0003079	420	1601	12983	0.02947	AATK,ABCA1,ABCC1,ABCC3,ABCC5,ACSL1,ADCY6,AIFM3,AK1,AKD1,ATP11A,ATP13A4,ATP2A3,CARS,CDKL4,CDKL5,CHD9,CHKA,CLPP,DNAH1,DNAH2,DNAH3,DNAH5,DNAH7,DNAH8,EGFR,EPHA2,EPHA4,EPHB1,EPHB3,FGFR1,FGR,FIGN,GAL3ST4,GNE,GRK6,HIPK3,HK2,IGF1R,IQCA1,IRAK4,ITPKB,KATNAL2,KIF1B,KIF1C,KIF9,MAGI1,MAST3,MOCS3,MOK,MYO5C,NEK10,NEK5,NME5,NOD1,NUBP2,NWD1,PEAK1,PFKP,PIM3,PIP5KL1,PLK3,PRKCA,PRKCB,SIK2,SLC27A2,SPG7,SPHK1,SRC,STK3…
GOTERM_MF_FAT	GO:0001882~nucleoside binding	1.48	77	11.458	0.0003831	420	1612	12983	0.03204	AATK,ABCA1,ABCC1,ABCC3,ABCC5,ACSL1,ADCY6,AIFM3,AK1,AKD1,ATP11A,ATP13A4,ATP2A3,CARS,CDKL4,CDKL5,CHD9,CHKA,CLPP,DNAH1,DNAH2,DNAH3,DNAH5,DNAH7,DNAH8,EGFR,EPHA2,EPHA4,EPHB1,EPHB3,FGFR1,FGR,FIGN,GAL3ST4,GNE,GRK6,HIPK3,HK2,IGF1R,IQCA1,IRAK4,ITPKB,KATNAL2,KIF1B,KIF1C,KIF9,MAGI1,MAST3,MOCS3,MOK,MYO5C,NEK10,NEK5,NME5,NOD1,NUBP2,NWD1,PEAK1,PFKP,PIM3,PIP5KL1,PLK3,PRKCA,PRKCB,SIK2,SLC27A2,SPG7,SPHK1,SRC,STK3…
GOTERM_MF_FAT	GO:0032553~ribonucleotide binding	1.45	86	12.798	0.0002959	420	1836	12983	0.03299	AATK,ABCA1,ABCC1,ABCC3,ABCC5,ACSL1,ADCY6,AK1,AKD1,ARL4C,ATP11A,ATP13A4,ATP2A3,CARS,CDKL4,CDKL5,CHD9,CHKA,CLPP,DNAH1,DNAH2,DNAH3,DNAH5,DNAH7,DNAH8,EEFSEC,EGFR,EPHA2,EPHA4,EPHB1,EPHB3,FGFR1,FGR,FIGN,GMPPA,GNE,GRK6,HIPK3,HK2,IGF1R,IQCA1,IRAK4,ITPKB,KATNAL2,KIF1B,KIF1C,KIF9,MAGI1,MAST3,MOCS3,MOK,MYO5C,NEK10,NEK5,NME5,NOD1,NUBP2,NWD1,PEAK1,PFKP,PIM3,PIP5KL1,PLK3,PRKCA,PRKCB,RAB27B,RAB28,RAB36,RAB3A,RA…
GOTERM_MF_FAT	GO:0032555~purine ribonucleotide binding	1.45	86	12.798	0.0002959	420	1836	12983	0.03299	AATK,ABCA1,ABCC1,ABCC3,ABCC5,ACSL1,ADCY6,AK1,AKD1,ARL4C,ATP11A,ATP13A4,ATP2A3,CARS,CDKL4,CDKL5,CHD9,CHKA,CLPP,DNAH1,DNAH2,DNAH3,DNAH5,DNAH7,DNAH8,EEFSEC,EGFR,EPHA2,EPHA4,EPHB1,EPHB3,FGFR1,FGR,FIGN,GMPPA,GNE,GRK6,HIPK3,HK2,IGF1R,IQCA1,IRAK4,ITPKB,KATNAL2,KIF1B,KIF1C,KIF9,MAGI1,MAST3,MOCS3,MOK,MYO5C,NEK10,NEK5,NME5,NOD1,NUBP2,NWD1,PEAK1,PFKP,PIM3,PIP5KL1,PLK3,PRKCA,PRKCB,RAB27B,RAB28,RAB36,RAB3A,RA…
GOTERM_MF_FAT	GO:0017076~purine nucleotide binding	1.42	88	13.095	0.0004787	420	1918	12983	0.03553	AATK,ABCA1,ABCC1,ABCC3,ABCC5,ACSL1,ADCY6,AIFM3,AK1,AKD1,ARL4C,ATP11A,ATP13A4,ATP2A3,CARS,CDKL4,CDKL5,CHD9,CHKA,CLPP,DNAH1,DNAH2,DNAH3,DNAH5,DNAH7,DNAH8,EEFSEC,EGFR,EPHA2,EPHA4,EPHB1,EPHB3,FGFR1,FGR,FIGN,GAL3ST4,GMPPA,GNE,GRK6,HIPK3,HK2,IGF1R,IQCA1,IRAK4,ITPKB,KATNAL2,KIF1B,KIF1C,KIF9,MAGI1,MAST3,MOCS3,MOK,MYO5C,NEK10,NEK5,NME5,NOD1,NUBP2,NWD1,PEAK1,PFKP,PIM3,PIP5KL1,PLK3,PRKCA,PRKCB,RAB27B,RAB28,…
GOTERM_CC_FAT	GO:0043228~non-membrane-bounded organelle	1.39	117	17.411	6.706e-05	413	2596	12782	0.001685	ABLIM1,ADARB1,ADORA2A,AFAP1,AGBL2,AMOT,ANK3,ARHGAP6,ARID1B,BBS4,BIN3,CC2D2A,CCDC104,CCNA1,CDC14A,CEP164,CEP57L1,CEP68,CERKL,CETN3,CHD9,CNTRL,CROCC,DAG1,DAP3,DCTN4,DIMT1,DLG1,DNAAF1,DNAH1,DNAH2,DNAH3,DNAH5,DNAH7,DNAH8,DNAL4,ELMO1,ELMOD3,EPB41L4A,EVPL,FAM83D,FANCD2,FGD6,FHL3,FLNA,FNBP1,FOXC1,FRMD4A,GAS2L2,GNE,H1F0,HADHA,IFT80,IFT88,ITPR3,KATNAL2,KAZN,KIF1B,KIF1C,KIF9,KRT222,LEPREL4,LMNA,MAP2,MAP7,M…
GOTERM_CC_FAT	GO:0043232~intracellular non-membrane-bounded organelle	1.39	117	17.411	6.706e-05	413	2596	12782	0.001685	ABLIM1,ADARB1,ADORA2A,AFAP1,AGBL2,AMOT,ANK3,ARHGAP6,ARID1B,BBS4,BIN3,CC2D2A,CCDC104,CCNA1,CDC14A,CEP164,CEP57L1,CEP68,CERKL,CETN3,CHD9,CNTRL,CROCC,DAG1,DAP3,DCTN4,DIMT1,DLG1,DNAAF1,DNAH1,DNAH2,DNAH3,DNAH5,DNAH7,DNAH8,DNAL4,ELMO1,ELMOD3,EPB41L4A,EVPL,FAM83D,FANCD2,FGD6,FHL3,FLNA,FNBP1,FOXC1,FRMD4A,GAS2L2,GNE,H1F0,HADHA,IFT80,IFT88,ITPR3,KATNAL2,KAZN,KIF1B,KIF1C,KIF9,KRT222,LEPREL4,LMNA,MAP2,MAP7,M…

## Sheet: DirectDE_up
Category	Term	Count	%	PValue	List Total	Pop Hits	Pop Total	Fold Enrichment	Benjamini	Genes
GOTERM_BP_FAT	GO:0006397~mRNA processing	14	7	7.21e-05	154	321	13528	3.83	0.02506	APLP1,CPSF4,CPSF7,LSM4,PHF5A,POLR2F,POLR2K,SNRPG,SRRM2,SRSF7,SYF2,TFIP11,WDR77,ZC3H3
GOTERM_BP_FAT	GO:0016071~mRNA metabolic process	16	8	1.945e-05	154	370	13528	3.8	0.01022	APLP1,CPSF4,CPSF7,DCP1B,LSM4,PHF5A,POLR2F,POLR2K,SNRPG,SRRM2,SRSF7,SYF2,TFIP11,UPF1,WDR77,ZC3H3
GOTERM_BP_FAT	GO:0006396~RNA processing	21	10.5	3.549e-06	154	547	13528	3.37	0.003741	APLP1,C1D,CPSF4,CPSF7,ERI1,HNRPDL,LSM4,NUFIP1,PHF5A,POLR2F,POLR2K,SMAD1,SNRPG,SRRM2,SRSF7,SYF2,TFIP11,TRMT6,WDR77,ZC3H3,ZNF346
GOTERM_CC_FAT	GO:0016363~nuclear matrix	5	2.5	0.001644	117	56	12782	9.75	0.04638	BLM,CHMP1A,NUFIP1,PHF5A,YY1
GOTERM_CC_FAT	GO:0044451~nucleoplasm part	19	9.5	2.435e-06	117	555	12782	3.74	9.837e-05	BLM,C1D,DEAF1,E2F7,GATAD2A,GTF3C2,HCFC1,JUN,MED10,MLL5,NUFIP1,OIP5,POLR2F,RREB1,SMAD1,SRRM2,TCEB3,TFIP11,YY1
GOTERM_CC_FAT	GO:0005654~nucleoplasm	27	13.5	6.402e-08	117	882	12782	3.34	1.293e-05	BLM,C1D,CDC25B,CTCF,DEAF1,E2F7,GATAD2A,GTF3C2,HCFC1,JUN,MED10,MLL5,NR4A1,NUFIP1,OIP5,ORC4,POLR2F,POLR2K,RREB1,SMAD1,SNRPG,SRRM2,TCEB3,TFIP11,USP1,WEE1,YY1
GOTERM_CC_FAT	GO:0031981~nuclear lumen	34	17	3.601e-07	117	1450	12782	2.56	3.637e-05	BLM,C1D,CCT2,CDC25B,CHMP1A,CTCF,DEAF1,DNAJB9,E2F7,ERI1,GATAD2A,GTF3C2,HCFC1,JUN,MBIP,MED10,MLL5,NR4A1,NUFIP1,OIP5,ORC4,PHF5A,POLR2F,POLR2K,RREB1,SMAD1,SNRPG,SRRM2,TCEB3,TFIP11,USP1,WEE1,YY1,ZNF346
GOTERM_CC_FAT	GO:0070013~intracellular organelle lumen	37	18.5	1.563e-06	117	1779	12782	2.27	7.893e-05	ACO2,BLM,C1D,CCT2,CDC25B,CHMP1A,CTCF,CYCS,DEAF1,DNAJB9,E2F7,ERI1,GATAD2A,GTF3C2,HCFC1,JUN,MBIP,MED10,MLL5,NR4A1,NUFIP1,OIP5,ORC4,PDIA6,PHF5A,POLR2F,POLR2K,RREB1,SMAD1,SNRPG,SRRM2,TCEB3,TFIP11,USP1,WEE1,YY1,ZNF346
GOTERM_CC_FAT	GO:0031974~membrane-enclosed lumen	38	19	1.514e-06	117	1856	12782	2.24	0.0001019	ACO2,BLM,C1D,CCT2,CDC25B,CHCHD4,CHMP1A,CTCF,CYCS,DEAF1,DNAJB9,E2F7,ERI1,GATAD2A,GTF3C2,HCFC1,JUN,MBIP,MED10,MLL5,NR4A1,NUFIP1,OIP5,ORC4,PDIA6,PHF5A,POLR2F,POLR2K,RREB1,SMAD1,SNRPG,SRRM2,TCEB3,TFIP11,USP1,WEE1,YY1,ZNF346
GOTERM_CC_FAT	GO:0043233~organelle lumen	37	18.5	2.688e-06	117	1820	12782	2.22	9.051e-05	ACO2,BLM,C1D,CCT2,CDC25B,CHMP1A,CTCF,CYCS,DEAF1,DNAJB9,E2F7,ERI1,GATAD2A,GTF3C2,HCFC1,JUN,MBIP,MED10,MLL5,NR4A1,NUFIP1,OIP5,ORC4,PDIA6,PHF5A,POLR2F,POLR2K,RREB1,SMAD1,SNRPG,SRRM2,TCEB3,TFIP11,USP1,WEE1,YY1,ZNF346
GOTERM_MF_FAT	GO:0016564~transcription repressor activity	13	6.5	0.00022	146	316	12983	3.66	0.02313	C1D,CREBZF,CTCF,DR1,E2F7,ELF1,GATAD2A,KDM5B,MSX1,MXI1,NSD1,UBP1,YY1
GOTERM_MF_FAT	GO:0003712~transcription cofactor activity	13	6.5	0.000764	146	363	12983	3.18	0.0476	ARNT,C1D,CTCF,DR1,HCFC1,MLL5,MTF1,MXI1,NSD1,PFDN6,UBP1,WDR77,YY1
GOTERM_MF_FAT	GO:0030528~transcription regulator activity	35	17.5	4.474e-05	146	1512	12983	2.06	0.00711	ARNT,C1D,CREBZF,CTCF,DEAF1,DR1,E2F7,ELF1,GATAD2A,GMEB2,GTF3C2,HCFC1,JUN,KDM5B,KLF2,MED10,MLL5,MSX1,MTF1,MXI1,NR4A1,NSD1,PFDN6,PHF5A,RFX2,RREB1,SIX2,SMAD1,TBR1,TCEB3,TIAL1,UBP1,WDR77,YY1,ZEB2
GOTERM_MF_FAT	GO:0003677~DNA binding	47	23.5	3.912e-05	146	2331	12983	1.79	0.0124	ARNT,BLM,C1D,CHD2,CRAMP1L,CREBZF,CTCF,DEAF1,DR1,E2F7,ELF1,GATAD2A,GMEB2,GTF3C2,HCFC1,HNRPDL,JUN,KDM5B,KIF22,KLF2,MSX1,MTF1,MXI1,NR4A1,NUFIP1,ORC4,PHF5A,PIF1,POLR2F,POLR2K,RAD54B,RFX2,RREB1,SETDB2,SIX2,SMAD1,TADA2B,TBR1,TCEB3,UBP1,UPF1,YY1,ZBED4,ZEB2,ZFAND5,ZNF295,ZNF654
