# Supplementary material for: Coordinated genomic control of ciliogenesis and cell movement by RFX2
Source: eLife. 2014 Jan 14;3:e01439. doi: 10.7554/eLife.01439 (PMC3889689; doi:10.7554/eLife.01439)
Supplement: Supplementary file 1. — (A) Rfx2 target genes controlling ciliogenesis. Target genes are listed by gene ID. Column 2 displays log2-transformed fold-change for each genes between control and Rfx2 morphants (green for down-regulated, red for up-regulated). Column 3 displays the adjusted p-value for differential expression after multiple hypothesis testing correction. Columns 4 and 5 display the numbers of RNA-seq reads (not normalized) for control samples in each of two biological replicates; columns 6 and 7 show the number of RNA-seq reads (not normalized) for Rfx2 morphant samples in each of two biological replicates. Column 8 provides the peak fold enrichment for Rfx2 binding sites relative to the GFP-only control ChIP; Column 9 is the false discovery rate (%) of Rfx2 ChIP-seq peak calls. (B) Rfx2 target genes controlling cilia beating. Target genes are listed by gene ID. Columns are as per Supplementary file 1A. (C) Rfx2 target genes related to Slit/Robo signaling and neuronal migration/morphogenesis. Target genes are listed by gene ID. Columns are as per Supplementary file 1A. DOI: http://dx.doi.org/10.7554/eLife.01439.027 [file elife01439s003.xls]

## Sheet: 1A Ciliogenesis genes
Supplementary File 1A
Notable cilia beating genes controlled by Rfx2
GeneID	log2FC	Adj. P Value	Ctl 1	Ctl 2	MO 1	MO 2	Peak Fold Enrichment	Peak FDR
IFT
IFT121 (WDR35)(IFT-A)	-2.71	0	1597	1310	244	111	29.31	2.72
IFT144 (WDR19)(IFT-A)	-1.59	0	1001	860	355	140	24.11	3.49
IFT140 (IFT-A)	-2.27	0	1635	1543	331	195	13.19	4.44
IFT81 (IFT-B)	-2.23	0.0211	58	55	7	12	22.06	3.07
IFT80 (IFT-B)	-1.14	0	1532	1360	701	346	15.69	4.35
IFT88 (IFT-B)	-1.09	0	2244	1853	1025	515	16.97	3.04
IFT154 (TRAF3IP1) (IFT-B)	-2.05	0	908	585	196	91	21.6	3.13
IFT74 (IFT-B)	-0.8	0.0156	993	845	558	286	8.72	3.22
IFT70 (TTC30A) (IFT-B)	-0.7	0.0017	1483	1503	1111	353	19.46	3.02
IFT25 (HSPB11) (IFT-B)	-2.11	0	446	219	94	29	26.96	3.45
IFT172 (IFT-B)	-1.06	0.0001	3412	2819	1565	822	18.49	3.04
TULP3 (IFT-A, Accessory)	-1.43	0	1046	872	382	186	19.68	2.87
TTC29	-0.91	0.03	310	358	184	99	24.14	3.5
Transition zone
CC2D2A	-2.61	0	1287	1126	225	91	8.35	3.36
RPGRIP1L	-1.71	0	1476	1221	474	185	28.8	2.87
TCTN3	-1.33	0.0001	400	352	170	68	20.24	3.46
NPHP4	-1.25	0.0019	272	327	138	63	16.83	2.97
TMEM67	-1.1	0.0049	404	307	174	90	9.3	2.98
TTLL
TTLL13	-1.46	0	2469	1933	817	460	16.21	3.46
TTLL7	-2.33	0	156	142	36	11	18.09	3.1
TTLL5	-1.5	0.0002	506	213	141	62	33.05	3.62
TTLL13	-1.1	0	2062	1453	943	367	7.18	3.58
TTLL9	-1.08	0.0114	295	243	133	70	24.51	3.07
BBS
BBS4	-1.01	0.0009	845	606	403	173	23.88	2.86
BBS7	-0.98	0.0059	446	325	213	99	16.25	2.86
Planar cell polarity
WDPCP (Fritz)	-1.58	0.0303	45	68	20	10	13.43	3.4
PRICKLE3	-1.25	0.0139	253	105	89	31	12.44	3.07
DVL3	1.37	0	812	590	2068	822	15.25	4.02
FZD6	1.19	0	583	399	1203	582	20.48	3
Centriolar proteins
CEP164	-1.5	0	1308	916	425	204	31.75	4.17
CEP68	-3.97	0	753	334	29	26	50.3	3.12
CEP112	-1.59	0	760	596	219	141	22.25	2.78
CEP57L1	-1.05	0	3013	2340	1427	640	19.73	3.07
Tubulins
TUBB4A	-1.43	0	67444	52187	24103	11269	15.39	3.06
TUBB2C	-1.8	0	60582	48054	17001	7966	19.39	2.5
Misc.
MAP7	-2.06	0	283	126	54	24	33.01	3.79
SPEF1	-1.51	0	470	229	153	43	20.86	2.96

## Sheet: 1B Ciliary Beating genes
Supplementary File 1B
Notable cilia beating genes controlled by Rfx2
GeneID	log2FC	adjP	Ctl 1	Ctl 2	MO 1	MO 2	Peak Fold Enrichment	Peak FDR
Protofilament ribbon
RIBC2	-1.11	0	1262	977	618	210	19.85	3.31
TEKT2	-1.71	0	2158	1634	669	255	21.14	3.43
TEKT3	-3.37	0	1280	706	84	69	15.46	3.05
RIBC1	-1.61	0	667	457	208	86	12.48	3
EFHC1	-1.44	0	4962	3635	1759	776	14.24	2.91
Axonemal dyneins
DNAH2	-3.94	0	6554	4981	383	216	27.02	3.12
DNAH5	-2.34	0	1027	602	200	56	20.96	3
DNAH3	-2	0	3335	2162	708	393	25.59	2.79
DNAH1	-1.9	0	5119	3508	1278	570	23.47	3.38
DNAH7	-1.84	0	5589	3924	1578	545	12.56	2.87
DNAL4	-1.64	0	4072	3506	1294	651	23.53	5.41
DNAH8	-1.34	0.0026	212	118	86	18	15.62	3.48
DNAL1	-1.25	0.0013	583	328	204	102	20.27	2.96
Radial spoke proteins
RSPH10B	-1.69	0	831	652	251	115	13.88	3.24
RSPH3	-1.42	0	2528	1702	952	309	34.69	3.52
Dynein regulatory complex
DRC7 (CCDC135)	-3.1	0	2797	2203	300	166	18.74	2.89
ICI140/ida7 (WDR63)	-1.76	0	1763	1469	500	263	16.22	3.54
DRC2/pf3 (CCDC65)	-1.26	0	761	627	343	121	22.45	3.62
Misc. ciliary beat genes
HYDIN	-1.65	0	6657	4527	2038	813	23.92	3.78
NME5	-1.56	0	2985	2266	1077	349	43.97	6.06
ROPN1L	-2.2	0	159	123	34	15	31.76	3.7
MNS1	-1.02	0.0005	647	434	312	114	17.16	2.98
PACRG	-1.82	0.0007	105	116	36	14	29.23	3.85
SPEF2	-2.19	0	1194	951	209	166	22.66	3.95
SPAG17	-2.18	0	1104	715	146	174	16.9	3.52
Cccdc103	-2.18	0	335	242	50	24	11.1	2.95

## Sheet: 1C Neuron-related genes
Supplementary File 1C
Notable axon guidance and neuronal morphogenesis genes controlled by Rfx2
GeneID	log2FC	adjP	Ctl 1	Ctl 2	MO 1	MO 2	Peak Fold Enrichment	Peak FDR
SLIT/ROBO Signaling
SLIT2	-2.65	0	2688	1451	374	152	11.85	4.41
SRGAP2	-0.96	0.0209	282	236	145	67	17.49	3.25
DAG1	-1.46	0	1274	524	401	122	8.43	4.92
Misc. Synapse/axon regultors
PTPRD	-2.49	0	456	275	70	34	5.97	2.95
NTN3	3.06	0.0046	4	1	26	9	11.16	3.93
